# Supplementary material for: Platelet-related hematologic markers and genetic associations of aspirin resistance in kawasaki disease
Source: Front Mol Biosci. 2026 Apr 1;13:1807254. doi: 10.3389/fmolb.2026.1807254 (PMC13080441; doi:10.3389/fmolb.2026.1807254)
Supplement: Supplementary file 2 [file Table1.xlsx]

## Sheet: S1 SAS analysis
Genotype Frequency distribution of polymorphisms in MBP/rs8090438 between KD cases and healthy controls
genotype	KD cases (n=395, 21.58%)	Controls (n=1435, 78.42%)	OR (95% CI)	P-value	Adjusted OR (95% CI)	Adjusted P-value
MBP/rs8090438
AA	203(11.09)	769(42.02)	1		1
AT	159(8.69)	563(30.77)	1.07(0.85-1.35)	0.5723	1.17(0.88-1.43)	0.3743
TT	33(1.80)	103(5.63)	1.21(0.80-1.85)	0.3678	1.18(0.76-1.82)	0.4677
Additive			1.09(0.91-1.30)	0.3461	1.10(0.92-1.32)	0.31
Dominant	192(10.49)	666(36.39)	1.09(0.87-1.37)	0.4386	1.13(0.89-1.42)	0.314
Recessive	362(19.78)	1332(72.79)	1.18(0.78-1.77)	0.4302	1.12(0.73-1.72)	0.5957
HWE	0.345

## Sheet: S2
GSE	Group	Type	Species	Array	Country	Tissue
GSE66426	CV patients with HPR to ASA = 6	mRNA	Homo sapiens	GPL570	Switzerland	platelet
	vs. CV patients with LPR to ASA = 6
GSE32226 (ASA+CLO)	Responder both ASA and clopidogrel = 2	mRNA	Homo sapiens	GPL5175	Spain	platelet
	vs. Non responder both ASA and clopidogrel = 1
Table. S2 Summary of the selected GEO datasets in our study

## Sheet: S3 GSE32226(P<0.05,|FC|>1.2)
Gene.symbol	P.Value	logFC	abs logFC	abs FC
RPS2	0.000429	-2.57147	2.57147	5.94413
RSAD2	0.000471	2.53031	2.53031	5.77696
TUBB2A	0.000508	2.36691	2.36691	5.15835
TMEM176B	0.000815	-2.56103	2.56103	5.90127
TMEM176A	0.000973	-2.25818	2.25818	4.78388
IL1R1	0.001271	1.83269	1.83269	3.56201
GPR141	0.001277	1.99502	1.99502	3.9862
GBP1	0.001341	1.96596	1.96596	3.90673
PRRG4	0.001454	1.91703	1.91703	3.77646
DOCK4	0.001479	1.89114	1.89114	3.70928
TREML4	0.00154	3.36318	3.36318	10.2901
SERPING1	0.001602	1.6852	1.6852	3.21586
CCDC144B	0.001681	-2.04583	2.04583	4.12911
IFI44	0.001697	1.7377	1.7377	3.33502
C12orf57	0.001744	-2.19381	2.19381	4.57512
MMD	0.001751	-2.15867	2.15867	4.46502
NEDD9	0.001862	1.6512	1.6512	3.14094
HERC5	0.001936	1.81229	1.81229	3.51201
IFIT1	0.001983	1.65313	1.65313	3.14516
BAZ2B	0.002123	1.64428	1.64428	3.12592
DYSF	0.002216	1.59922	1.59922	3.02978
LGALS1	0.002305	-1.76693	1.76693	3.40329
EIF2AK2	0.002633	1.72307	1.72307	3.30138
IGF2R	0.00267	1.46915	1.46915	2.7686
COX7B	0.002704	-1.55012	1.55012	2.92841
EPSTI1	0.00273	1.4446	1.4446	2.72187
GPR183	0.002757	-1.49306	1.49306	2.81485
MPZL1	0.002805	1.51423	1.51423	2.85645
IL1R2	0.002873	1.46328	1.46328	2.75734
RBX1	0.002914	-1.47501	1.47501	2.77987
ABCA1	0.002941	1.4187	1.4187	2.67344
NDUFA9	0.002947	-1.46768	1.46768	2.76577
ABHD5	0.003103	1.51795	1.51795	2.86384
TMEM50B	0.003202	-1.40409	1.40409	2.64651
MRPL41	0.003271	-1.7023	1.7023	3.25418
ITM2A	0.003307	-1.59413	1.59413	3.01912
FGFBP2	0.003322	-2.06617	2.06617	4.18775
C9orf71	0.00333	2.04715	2.04715	4.13289
ZNF83	0.003337	-1.6956	1.6956	3.23912
GRAMD1C	0.003632	1.32715	1.32715	2.50907
TSTA3	0.00364	-1.3986	1.3986	2.63647
PYROXD1	0.003642	-1.32888	1.32888	2.51208
LGALS2	0.00365	-1.48486	1.48486	2.7989
CD3D	0.003712	-1.51332	1.51332	2.85466
TMCC1	0.003718	1.35022	1.35022	2.54952
LRRN1	0.003889	1.3666	1.3666	2.57862
KIAA1324	0.003903	1.3234	1.3234	2.50255
TAS2R31	0.004005	-1.51777	1.51777	2.86348
ARAP3	0.004129	1.30879	1.30879	2.47734
SNORD49A	0.004191	-1.29489	1.29489	2.45358
FGD4	0.004232	1.35974	1.35974	2.56638
ZNF438	0.004401	1.49219	1.49219	2.81316
KIF13A	0.004474	1.36311	1.36311	2.5724
PLA2G7	0.004496	1.44683	1.44683	2.72607
HPRT1	0.004534	-1.32756	1.32756	2.50979
HCST	0.004693	-1.27211	1.27211	2.41514
TSHZ2	0.004696	-1.35484	1.35484	2.55769
TPT1	0.004806	-1.22209	1.22209	2.33284
PLXDC2	0.004808	1.22451	1.22451	2.33676
CD69	0.004865	-1.28002	1.28002	2.42842
SIPA1L2	0.005053	2.14697	2.14697	4.42897
CLEC5A	0.005171	1.29375	1.29375	2.45165
JARID2	0.005263	1.21593	1.21593	2.32291
FOSL2	0.00528	1.19059	1.19059	2.28247
CYorf15B	0.005298	-1.32021	1.32021	2.49702
EPHB1	0.005309	1.18977	1.18977	2.28117
DGKG	0.005319	1.36903	1.36903	2.58297
FLJ42393	0.005406	1.25357	1.25357	2.38431
TPST1	0.00547	2.23862	2.23862	4.71945
NFE4	0.005495	1.22763	1.22763	2.34181
HAL	0.005506	1.39477	1.39477	2.62948
GOLT1B	0.00556	-1.2468	1.2468	2.37314
NSMCE1	0.005628	-1.21794	1.21794	2.32614
LBP	0.005695	1.20153	1.20153	2.29983
EBP	0.005788	-1.36599	1.36599	2.57754
NDST1	0.0058	1.26836	1.26836	2.40888
HIST1H4D	0.005833	1.8613	1.8613	3.63334
STX11	0.005914	1.26029	1.26029	2.39545
WLS	0.005978	1.23057	1.23057	2.34659
ADAR	0.005984	1.15048	1.15048	2.21988
MMP9	0.006109	1.21501	1.21501	2.32142
COX5A	0.006181	-1.17062	1.17062	2.25109
SLC45A4	0.006305	1.47889	1.47889	2.78734
NUTF2	0.00649	-1.1168	1.1168	2.16865
IL18R1	0.006556	1.12005	1.12005	2.17355
GAB1	0.006618	1.2117	1.2117	2.3161
GRAPL	0.006717	1.12005	1.12005	2.17355
LRRC4	0.006776	1.23245	1.23245	2.34966
CEP63	0.00686	1.11974	1.11974	2.17308
C14orf156	0.006947	-1.51359	1.51359	2.85521
IL2RA	0.007093	-1.13249	1.13249	2.19238
CCT2	0.007117	-1.1429	1.1429	2.20825
MLL3	0.007297	1.08029	1.08029	2.11446
TMEM154	0.007328	1.83214	1.83214	3.56065
FAM129A	0.007395	1.07254	1.07254	2.10313
ZNF101	0.007429	-1.09052	1.09052	2.12951
FKBP5	0.007493	1.50842	1.50842	2.84499
MRPL42	0.007556	-1.074	1.074	2.10526
KCNE3	0.007644	1.32075	1.32075	2.49796
TC2N	0.007701	-1.26299	1.26299	2.39993
KDM6B	0.007715	1.06717	1.06717	2.09532
ARHGAP25	0.007781	1.22692	1.22692	2.34067
SNX27	0.007819	1.10079	1.10079	2.14472
C11orf31	0.007827	-1.05794	1.05794	2.08196
MRPL45	0.007851	-1.12926	1.12926	2.18747
DNAJB6	0.007901	1.05854	1.05854	2.08283
FAM49A	0.007931	1.1223	1.1223	2.17694
UBN1	0.007954	1.04986	1.04986	2.07033
RPS29	0.008038	-1.73256	1.73256	3.32317
RPL8	0.008095	-1.10962	1.10962	2.1579
CRYL1	0.008147	-1.04398	1.04398	2.06191
CLEC4D	0.008167	1.1386	1.1386	2.20167
PARP14	0.008212	1.25057	1.25057	2.37936
NOG	0.00825	-1.42453	1.42453	2.68426
PTGER2	0.008332	-1.05098	1.05098	2.07194
RPS4Y1	0.008367	-1.4707	1.4707	2.77157
SIRPA	0.008467	1.51876	1.51876	2.86545
CHMP4B	0.008479	1.02864	1.02864	2.0401
IKZF2	0.008511	-1.08481	1.08481	2.1211
ERGIC3	0.008529	-1.03375	1.03375	2.04734
GPR146	0.008646	-1.9593	1.9593	3.88875
CYP2R1	0.008674	-1.04472	1.04472	2.06297
C22orf34	0.008736	1.04963	1.04963	2.07
SRBD1	0.008741	1.0222	1.0222	2.03101
NCOA1	0.008838	1.07155	1.07155	2.1017
ETV7	0.008898	1.21299	1.21299	2.31817
GOLGA8B	0.008904	-2.45742	2.45742	5.49232
CCR7	0.008907	-1.45852	1.45852	2.74826
ERGIC1	0.008996	1.1969	1.1969	2.29246
MAP4K4	0.009109	1.0071	1.0071	2.00987
TBCB	0.009135	-1.033	1.033	2.04627
ATP6V1A	0.009146	1.0988	1.0988	2.14177
IL1RAP	0.009355	1.32003	1.32003	2.49671
FBXO10	0.009369	-1.067	1.067	2.09507
CRISPLD2	0.009377	1.45572	1.45572	2.74293
SHPK	0.009456	-0.995365	0.995365	1.99358
PAK2	0.009562	1.01806	1.01806	2.02519
NDUFB11	0.009566	-1.17077	1.17077	2.25132
CEACAM1	0.009577	0.992255	0.992255	1.98929
EIF3K	0.009579	-1.00086	1.00086	2.0012
IL32	0.009582	-1.00924	1.00924	2.01285
FAM96A	0.009586	-1.16102	1.16102	2.23615
SCML1	0.009644	-1.164	1.164	2.24077
MANBA	0.009745	1.04018	1.04018	2.05648
GATS	0.009768	1.02722	1.02722	2.03809
BUB3	0.009779	-0.986535	0.986535	1.98142
PLSCR1	0.009781	1.55391	1.55391	2.93613
NRD1	0.009788	1.21343	1.21343	2.31889
ABCG1	0.009802	1.11342	1.11342	2.16358
IFIT3	0.009881	1.32001	1.32001	2.49669
SH2D1A	0.00989	-0.9813	0.9813	1.97424
COX11	0.009895	-1.18016	1.18016	2.26602
COX16	0.009905	-1.04119	1.04119	2.05792
BMI1	0.009964	-0.981245	0.981245	1.97417
CRIP1	0.009981	-1.13506	1.13506	2.19627
ZNF557	0.00999	-0.993855	0.993855	1.9915
ITPRIP	0.01002	0.97739	0.97739	1.9689
TMCC3	0.010161	0.98958	0.98958	1.98561
C9orf30	0.010202	-1.5348	1.5348	2.89747
NARG2	0.010206	-0.972915	0.972915	1.9628
SORT1	0.010273	1.04409	1.04409	2.06206
TRAPPC6A	0.010463	-1.01336	1.01336	2.01861
GAB2	0.0106	1.01531	1.01531	2.02134
IFIT2	0.01062	0.965345	0.965345	1.95253
FXN	0.010684	-0.95887	0.95887	1.94379
HLA-DQB2	0.010728	1.00954	1.00954	2.01327
PSMB6	0.01073	-0.996465	0.996465	1.99511
DDX60	0.01074	1.25222	1.25222	2.38209
CYP4F3	0.0108	1.09642	1.09642	2.13823
C1orf38	0.010853	0.95685	0.95685	1.94107
MTCH2	0.010925	-0.96013	0.96013	1.94549
MGAM	0.010926	1.14619	1.14619	2.21328
CSF1R	0.010935	1.01414	1.01414	2.0197
CDK14	0.010982	1.25938	1.25938	2.39392
LILRA2	0.010991	0.97133	0.97133	1.96065
MT1H	0.010994	-0.98919	0.98919	1.98507
OR52K1	0.011054	1.06752	1.06752	2.09582
LOC100131131	0.01107	2.9604	2.9604	7.7834
MAML3	0.011169	1.23229	1.23229	2.3494
EXOSC2	0.011183	-0.958935	0.958935	1.94387
KLRB1	0.011295	-1.04214	1.04214	2.05928
HSPA1A	0.011395	0.962615	0.962615	1.94884
CD27	0.011413	-1.00641	1.00641	2.00891
RYBP	0.011452	0.94002	0.94002	1.91855
CREBZF	0.01148	-0.94089	0.94089	1.91971
PRNP	0.011514	-1.00485	1.00485	2.00673
HLA-DOB	0.011541	0.97884	0.97884	1.97088
GMFB	0.011558	-1.64901	1.64901	3.13619
KIF1B	0.011572	0.95332	0.95332	1.93632
IFI44L	0.01163	1.84314	1.84314	3.5879
ZBTB25	0.011645	-0.934555	0.934555	1.9113
MYL6	0.011717	-0.93984	0.93984	1.91832
SPP1	0.011756	1.55984	1.55984	2.94821
WDR74	0.011778	-1.05634	1.05634	2.07966
PCYOX1L	0.011778	-0.955515	0.955515	1.93927
CEP350	0.011856	0.94674	0.94674	1.92751
TMEM81	0.012047	0.950725	0.950725	1.93284
UBA2	0.012116	-0.98882	0.98882	1.98456
ATP5D	0.012169	-0.91999	0.91999	1.8921
C5orf41	0.012181	1.04698	1.04698	2.0662
TMED10	0.012181	-1.12616	1.12616	2.18277
KIAA1279	0.012224	-0.977605	0.977605	1.96919
DPY19L2P2	0.012246	-1.00979	1.00979	2.01361
DDX58	0.012253	0.92482	0.92482	1.89845
ARMC1	0.012358	-0.941815	0.941815	1.92094
CPD	0.012487	0.98383	0.98383	1.97771
PBX2	0.01253	1.41548	1.41548	2.66748
DYNLL1	0.012553	-1.38645	1.38645	2.61435
DOCK5	0.01287	1.37426	1.37426	2.59234
TMEM93	0.01297	-0.90149	0.90149	1.86799
KIAA1826	0.013045	-1.0808	1.0808	2.1152
EIF3G	0.013107	-1.01632	1.01632	2.02275
BMX	0.013305	1.16077	1.16077	2.23577
STX6	0.013312	0.970225	0.970225	1.95915
MARCKS	0.013424	1.03669	1.03669	2.05152
C16orf53	0.013439	-0.906305	0.906305	1.87424
FIS1	0.013447	-1.01891	1.01891	2.02639
TCN1	0.013452	0.916885	0.916885	1.88803
PIN4	0.013454	1.09026	1.09026	2.12912
HSD17B7P2	0.013457	-0.958755	0.958755	1.94363
KRR1	0.013457	-0.893695	0.893695	1.85793
EEPD1	0.013477	0.91474	0.91474	1.88523
NUP88	0.013515	-0.894925	0.894925	1.85951
CRLS1	0.01358	-0.9162	0.9162	1.88714
RRP7A	0.013582	-1.04303	1.04303	2.06054
FNDC3B	0.013617	0.982045	0.982045	1.97526
NLRP6	0.013656	0.901975	0.901975	1.86862
TK2	0.013663	0.9534	0.9534	1.93643
CACNB4	0.013845	1.62904	1.62904	3.09306
MRPS34	0.013854	-0.9232	0.9232	1.89632
MGC72080	0.013855	-1.24611	1.24611	2.37202
UQCRQ	0.013884	-1.17398	1.17398	2.25633
C14orf1	0.013973	-1.35173	1.35173	2.55218
FLT3LG	0.014018	-0.88584	0.88584	1.84784
CD55	0.014031	1.14911	1.14911	2.21777
ARHGAP26	0.014088	1.01105	1.01105	2.01538
HCLS1	0.014165	0.958435	0.958435	1.9432
TOR1AIP2	0.014296	0.874	0.874	1.83274
TNFRSF10B	0.014302	0.882475	0.882475	1.84354
SEPT1	0.014329	-1.06451	1.06451	2.09146
C19orf2	0.014365	-1.07173	1.07173	2.10195
SEC24D	0.014442	0.88253	0.88253	1.84361
NUBP1	0.014495	-0.90208	0.90208	1.86876
C11orf10	0.014536	-1.24651	1.24651	2.37267
SLED1	0.014603	1.92885	1.92885	3.80753
ZFP82	0.014681	-0.868615	0.868615	1.82591
AGPAT9	0.014731	1.60778	1.60778	3.04782
UFM1	0.014797	-1.06401	1.06401	2.09073
ST6GALNAC6	0.014839	-0.938715	0.938715	1.91682
HIST1H1T	0.014872	1.57399	1.57399	2.97728
ACOX1	0.015047	0.87935	0.87935	1.83955
RNF19B	0.015229	1.02497	1.02497	2.03492
HLX	0.015233	1.17378	1.17378	2.25603
CD3G	0.015239	-1.03519	1.03519	2.04938
HEATR5A	0.015284	0.88039	0.88039	1.84087
RBM3	0.015368	-0.875825	0.875825	1.83506
EIF2C4	0.015381	1.13409	1.13409	2.1948
MAPK6	0.015382	-0.884165	0.884165	1.8457
LPP	0.01539	0.85457	0.85457	1.80822
FAM63A	0.015439	0.95252	0.95252	1.93525
ZCCHC6	0.015517	0.851545	0.851545	1.80443
MRPL34	0.015553	-1.01516	1.01516	2.02113
KDM5B	0.015569	0.861185	0.861185	1.81653
SYNGR2	0.015579	-0.912225	0.912225	1.88195
SP140	0.015724	0.866035	0.866035	1.82265
AIM2	0.015734	0.882315	0.882315	1.84333
MYLIP	0.015742	1.0441	1.0441	2.06208
SMAP2	0.015782	0.84845	0.84845	1.80057
FANCF	0.015802	-0.902995	0.902995	1.86994
AP2S1	0.015818	-0.897445	0.897445	1.86276
UBE2N	0.015841	-0.87231	0.87231	1.83059
PADI4	0.015913	1.24782	1.24782	2.37483
CCDC23	0.015919	0.8473	0.8473	1.79913
SETD2	0.016012	0.850035	0.850035	1.80254
APAF1	0.016077	0.84441	0.84441	1.79553
TRAM1	0.016083	-0.84136	0.84136	1.79174
ECE1	0.016211	0.92473	0.92473	1.89833
ATL3	0.016277	-0.84579	0.84579	1.79725
ZFP3	0.016305	-0.847625	0.847625	1.79954
C9orf123	0.016344	-1.01618	1.01618	2.02256
IL6R	0.016369	0.962155	0.962155	1.94822
CAT	0.016382	-0.84842	0.84842	1.80053
ZNF792	0.01645	-0.846985	0.846985	1.79874
RHOC	0.016491	-0.919765	0.919765	1.89181
CCDC56	0.016505	-0.86952	0.86952	1.82706
TOMM20	0.016521	-0.85789	0.85789	1.81239
CRCP	0.01659	0.85281	0.85281	1.80602
BTBD11	0.016623	0.882415	0.882415	1.84346
PSMB7	0.016631	-0.846455	0.846455	1.79808
C12orf66	0.016655	-0.841405	0.841405	1.79179
C14orf126	0.016669	-0.85355	0.85355	1.80694
EIF2B2	0.016708	-0.831515	0.831515	1.77955
TMEM147	0.016723	-0.89183	0.89183	1.85553
GPR174	0.016744	-1.16535	1.16535	2.24288
GNLY	0.016771	-1.7744	1.7744	3.42095
RABL2B	0.016871	-0.90711	0.90711	1.87529
GTF2IRD1	0.016893	-0.858235	0.858235	1.81282
EXOSC5	0.016894	-0.99691	0.99691	1.99572
BASP1	0.016898	0.891925	0.891925	1.85565
TIMM22	0.016942	-0.908425	0.908425	1.877
E2F3	0.01703	1.19968	1.19968	2.29689
NDUFB8	0.017147	-0.850365	0.850365	1.80296
OR2M5	0.017218	0.85852	0.85852	1.81318
KCTD20	0.017227	0.9253	0.9253	1.89908
GRAP	0.017249	-0.83635	0.83635	1.78553
TIMM23	0.017289	-0.82925	0.82925	1.77676
HSD17B10	0.017348	-0.88793	0.88793	1.85052
TUBA3E	0.017373	0.820785	0.820785	1.76637
PCID2	0.017382	-1.08532	1.08532	2.12185
GLTSCR2	0.017426	-0.881605	0.881605	1.84242
C21orf7	0.017446	-1.09876	1.09876	2.14171
RPL35	0.017478	0.82018	0.82018	1.76563
RBM33	0.017528	0.81837	0.81837	1.76341
PIN1	0.017545	-0.826395	0.826395	1.77325
PISD	0.017695	0.83033	0.83033	1.77809
SLC22A15	0.017707	1.45213	1.45213	2.73612
EPHX2	0.01771	-0.87924	0.87924	1.83941
TCL1A	0.017948	-1.4063	1.4063	2.65057
CPN1	0.018038	-0.81093	0.81093	1.75434
GBP4	0.01804	1.06104	1.06104	2.08643
PHF6	0.018122	-0.833495	0.833495	1.782
LIMA1	0.018152	-0.82703	0.82703	1.77403
CBFB	0.018182	-0.816355	0.816355	1.76095
TKTL1	0.018228	0.811015	0.811015	1.75445
C7orf53	0.018364	1.35384	1.35384	2.55592
IL13RA1	0.018421	0.80525	0.80525	1.74745
EXTL3	0.018431	1.10131	1.10131	2.14549
TMPO	0.01846	-0.805305	0.805305	1.74752
GPRIN3	0.01848	-0.805525	0.805525	1.74778
C21orf59	0.01852	-0.826405	0.826405	1.77326
ATAD1	0.018549	-0.90657	0.90657	1.87458
TRMT112	0.018586	-1.08222	1.08222	2.11728
FAM102A	0.018607	-1.16562	1.16562	2.2433
ZBTB33	0.018655	-1.00703	1.00703	2.00976
FBXL13	0.018729	1.2501	1.2501	2.37858
RELL1	0.018758	1.00975	1.00975	2.01357
C19orf42	0.01876	-0.803785	0.803785	1.74568
DOK2	0.018768	-0.81098	0.81098	1.7544
LDHB	0.018803	-0.817125	0.817125	1.76189
SEMA4A	0.018838	0.817155	0.817155	1.76193
RAPGEF2	0.018971	1.0181	1.0181	2.02526
PTGS2	0.018973	1.14804	1.14804	2.21612
GTF2H3	0.01899	-0.798575	0.798575	1.73938
UGGT1	0.019037	0.80447	0.80447	1.7465
GBP5	0.019051	1.23852	1.23852	2.35956
FLJ27243	0.019054	0.79638	0.79638	1.73674
IFI6	0.01911	1.0197	1.0197	2.0275
CFD	0.01921	0.948085	0.948085	1.92931
C19orf56	0.019254	-0.97169	0.97169	1.96114
MFN2	0.019303	0.92881	0.92881	1.90371
NSUN6	0.01931	-0.802765	0.802765	1.74444
SSR4	0.019399	-1.41323	1.41323	2.66333
SRPK2	0.019466	0.89877	0.89877	1.86448
NQO2	0.019475	1.73658	1.73658	3.33244
EIF2S1	0.019475	-0.79297	0.79297	1.73264
PACSIN2	0.019538	1.27619	1.27619	2.42198
NELL2	0.019542	-1.04252	1.04252	2.05982
LEF1	0.01957	-1.0304	1.0304	2.04258
MEGF9	0.019608	0.85034	0.85034	1.80293
MIF	0.01963	-0.92931	0.92931	1.90437
PRKX	0.01965	-0.868735	0.868735	1.82606
RBM47	0.019665	0.908609	0.908609	1.87724
STS	0.019697	0.98634	0.98634	1.98115
NHS	0.019711	0.799765	0.799765	1.74082
OAS3	0.019798	1.52948	1.52948	2.88683
EXOSC1	0.019851	-0.872465	0.872465	1.83079
PLAC8	0.019891	-0.795195	0.795195	1.73531
PHC2	0.019894	0.78801	0.78801	1.72669
MAP3K5	0.019933	1.25388	1.25388	2.38482
FAM35A	0.01995	-1.04347	1.04347	2.06118
ATMIN	0.019956	-0.78601	0.78601	1.7243
ZNF429	0.020071	-1.999	1.999	3.99723
TMTC3	0.020139	-0.798595	0.798595	1.73941
KIAA1257	0.020365	0.8677	0.8677	1.82475
UBE3A	0.020476	-0.89565	0.89565	1.86045
B3GAT3	0.020581	-1.00932	1.00932	2.01296
ZNF121	0.020687	-0.80321	0.80321	1.74498
OCR1	0.020687	1.28573	1.28573	2.43805
C17orf49	0.020758	-0.78029	0.78029	1.71748
IDH3A	0.020863	-0.999575	0.999575	1.99941
TBC1D14	0.020916	0.837295	0.837295	1.7867
PTPN12	0.020941	1.09722	1.09722	2.13941
ZNF585B	0.020972	-0.77747	0.77747	1.71412
AFF1	0.020984	0.78317	0.78317	1.72091
FAM53C	0.021108	0.989105	0.989105	1.98495
C12orf62	0.021122	-0.9543	0.9543	1.93764
NUB1	0.021144	0.79001	0.79001	1.72909
KRTAP4-7	0.021265	0.807745	0.807745	1.75047
REPS2	0.02133	1.45176	1.45176	2.73542
POLR2L	0.021346	-1.11516	1.11516	2.1662
MXD1	0.021376	0.82735	0.82735	1.77442
TMEM215	0.021483	0.833635	0.833635	1.78217
LYN	0.021515	0.7843	0.7843	1.72226
GLB1	0.021516	0.767055	0.767055	1.70179
IGK@	0.021518	-0.884255	0.884255	1.84581
NOTCH1	0.021537	0.766565	0.766565	1.70121
PPAPDC1B	0.021715	-0.764	0.764	1.69819
BOD1L	0.021737	1.11331	1.11331	2.16342
FHIT	0.021742	-1.12183	1.12183	2.17624
CDK19	0.021853	0.986165	0.986165	1.98091
ZNF737	0.0219	-0.7677	0.7677	1.70255
TRPM7	0.021926	-0.77409	0.77409	1.71011
VNN3	0.02193	1.94241	1.94241	3.84347
SEMA4D	0.021977	1.20078	1.20078	2.29863
PA2G4	0.022013	-0.77265	0.77265	1.7084
TMEM43	0.02202	0.77854	0.77854	1.71539
METAP2	0.02212	-0.838835	0.838835	1.78861
C3orf31	0.022146	-0.75809	0.75809	1.69125
NME4	0.022185	-0.76419	0.76419	1.69842
RBM22	0.022205	0.758085	0.758085	1.69124
TET3	0.022227	0.880255	0.880255	1.8407
ANKS1A	0.022253	0.76384	0.76384	1.698
KRTAP19-5	0.022337	0.93617	0.93617	1.91344
ANKRD36B	0.022344	-0.7741	0.7741	1.71012
MPI	0.022451	-0.780555	0.780555	1.71779
LOC100128816	0.022471	-0.813765	0.813765	1.75779
CD274	0.022502	0.790445	0.790445	1.72961
PADI2	0.022574	0.866455	0.866455	1.82318
MAK16	0.022656	-0.79749	0.79749	1.73807
GPR18	0.022714	-0.752355	0.752355	1.68454
PANX1	0.022758	-0.90113	0.90113	1.86753
PXK	0.022818	1.06472	1.06472	2.09177
KIAA1949	0.022893	0.754035	0.754035	1.6865
SLC7A6	0.022908	-1.33421	1.33421	2.52137
KPNA1	0.022934	0.766265	0.766265	1.70086
C10orf57	0.022959	-0.776365	0.776365	1.71281
SC5DL	0.023039	-0.906505	0.906505	1.8745
SHFM1	0.02306	-0.934155	0.934155	1.91077
RASSF4	0.023229	-0.74868	0.74868	1.68025
LOC284757	0.023235	0.8258	0.8258	1.77252
SEC11C	0.023286	-1.15529	1.15529	2.22728
SAP130	0.023286	0.76409	0.76409	1.6983
ANAPC16	0.023362	-0.889275	0.889275	1.85225
F11R	0.023407	0.988675	0.988675	1.98436
C9orf103	0.023434	-0.79694	0.79694	1.73741
UBR2	0.023437	1.09136	1.09136	2.13075
TLR7	0.02344	-0.74386	0.74386	1.67465
MALT1	0.023492	-0.75061	0.75061	1.6825
CALR	0.023562	-0.74553	0.74553	1.67659
ELP4	0.023569	-0.8153	0.8153	1.75966
NOSIP	0.023616	-0.742225	0.742225	1.67275
GOT2	0.023762	-1.27974	1.27974	2.42796
CDH2	0.023803	0.75887	0.75887	1.69216
HSH2D	0.023852	0.741895	0.741895	1.67237
CYB5B	0.023878	-1.01379	1.01379	2.01922
EMR2	0.023892	0.91363	0.91363	1.88378
SP110	0.023913	1.00566	1.00566	2.00786
RPP38	0.023972	-0.754395	0.754395	1.68692
PTER	0.023991	-0.77355	0.77355	1.70947
EIF3J	0.023997	-0.781495	0.781495	1.71891
UBE4B	0.024026	0.744065	0.744065	1.67489
SNAPC3	0.02404	-0.73787	0.73787	1.66771
HEMK1	0.02413	-0.73663	0.73663	1.66628
ZNF830	0.024212	-0.751735	0.751735	1.68382
AMPD2	0.024233	0.75497	0.75497	1.6876
GPR97	0.024294	0.9901	0.9901	1.98632
PRIM1	0.024299	-0.780665	0.780665	1.71792
STK40	0.024408	0.73942	0.73942	1.6695
DRG1	0.024436	-0.792435	0.792435	1.732
GNAQ	0.024461	0.80678	0.80678	1.7493
CCR3	0.024464	1.25627	1.25627	2.38877
SACS	0.024511	-0.749165	0.749165	1.68082
VSIG1	0.024524	-0.87033	0.87033	1.82808
RNF144B	0.024584	1.11005	1.11005	2.15854
SUMO3	0.024591	-0.73204	0.73204	1.66099
ADSL	0.024885	-0.773275	0.773275	1.70914
RALB	0.024901	1.28407	1.28407	2.43524
ZNF22	0.02493	-0.82615	0.82615	1.77295
TAS2R50	0.02493	-0.960475	0.960475	1.94595
MLLT3	0.024963	-0.81737	0.81737	1.76219
RCN2	0.025093	-0.92657	0.92657	1.90075
LTA4H	0.025095	-0.75578	0.75578	1.68854
NSD1	0.025199	0.72876	0.72876	1.65721
GPX4	0.025202	-1.0188	1.0188	2.02623
CYC1	0.025208	-0.754745	0.754745	1.68733
MFSD9	0.025339	0.94824	0.94824	1.92952
RRN3P3	0.025365	-0.855585	0.855585	1.80949
SLC26A8	0.025438	0.93063	0.93063	1.90611
TMEM138	0.025543	-0.738325	0.738325	1.66824
AES	0.025642	-0.978415	0.978415	1.9703
HSD17B4	0.025665	0.82433	0.82433	1.77071
WDFY3	0.02567	1.36501	1.36501	2.57577
BIRC3	0.025781	-0.816135	0.816135	1.76068
ERH	0.025849	-2.06734	2.06734	4.19113
PWP1	0.025879	-0.752545	0.752545	1.68476
TPP2	0.025922	-0.82013	0.82013	1.76557
MEFV	0.025928	0.761364	0.761364	1.69509
SCAND2	0.025949	-0.77105	0.77105	1.70651
CCNJL	0.026015	0.81467	0.81467	1.7589
WIPF1	0.026099	0.719894	0.719894	1.64706
SNRPA1	0.026201	-0.722975	0.722975	1.65058
POLR3K	0.026219	-0.724245	0.724245	1.65204
DYNLT3	0.026231	-1.22734	1.22734	2.34136
EXOSC8	0.026248	-0.742635	0.742635	1.67323
LOC283588	0.026276	0.78532	0.78532	1.72347
COPZ1	0.026417	-0.798275	0.798275	1.73902
ALDH1A1	0.026542	0.71354	0.71354	1.63982
RPL21P44	0.026573	1.07514	1.07514	2.10693
GEMIN8	0.02659	-0.717365	0.717365	1.64418
KIT	0.02659	0.748475	0.748475	1.68002
EIF1AX	0.026647	-0.81384	0.81384	1.75788
GABARAPL1	0.026694	0.733395	0.733395	1.66255
NFIL3	0.026717	0.81903	0.81903	1.76422
APOBEC3A	0.026771	0.72868	0.72868	1.65712
CR1	0.026775	0.944835	0.944835	1.92497
ITGA6	0.026844	-0.79527	0.79527	1.7354
FCAR	0.026895	1.08624	1.08624	2.1232
HIST1H1E	0.02692	-1.07829	1.07829	2.11152
PRAM1	0.026983	0.74252	0.74252	1.6731
NSMCE4A	0.026989	-0.737595	0.737595	1.66739
ARGLU1	0.027024	-0.997785	0.997785	1.99693
BCL2	0.027049	-0.88238	0.88238	1.84341
LAGE3	0.02705	-0.83754	0.83754	1.787
MIF4GD	0.027103	-0.81944	0.81944	1.76472
TM2D2	0.027112	-0.759745	0.759745	1.69319
IFIH1	0.027295	1.28054	1.28054	2.42931
C12orf23	0.027329	-0.865085	0.865085	1.82145
MBP	0.027353	0.70745	0.70745	1.63292
PHB2	0.027376	-0.719015	0.719015	1.64606
THRAP3	0.027379	0.778925	0.778925	1.71585
FLVCR1	0.027392	1.00819	1.00819	2.01139
PSEN1	0.027523	0.70538	0.70538	1.63057
LRRN3	0.027669	-2.18765	2.18765	4.55563
MGC39372	0.027686	-0.778805	0.778805	1.71571
SEPW1	0.027705	-0.72517	0.72517	1.6531
APOA1BP	0.027776	-0.787975	0.787975	1.72665
CXCL11	0.027935	0.845255	0.845255	1.79658
IKBIP	0.027946	0.731535	0.731535	1.6604
TPR	0.028079	0.87784	0.87784	1.83762
MEF2D	0.028139	0.70523	0.70523	1.6304
SECTM1	0.028152	0.703395	0.703395	1.62833
C15orf28	0.028181	0.727725	0.727725	1.65603
AIP	0.028212	-0.932325	0.932325	1.90835
LOC100129831	0.028306	0.71423	0.71423	1.64061
IRAK3	0.028369	0.957635	0.957635	1.94212
GPR114	0.028649	-0.7948	0.7948	1.73484
NUDT21	0.028655	-0.697095	0.697095	1.62124
COG6	0.028725	-0.695035	0.695035	1.61892
LOC100128644	0.028752	0.714245	0.714245	1.64062
MAPKAPK2	0.028758	0.81051	0.81051	1.75383
ASPRV1	0.028772	0.69833	0.69833	1.62263
FAM136A	0.028846	-0.7737	0.7737	1.70965
TRIB2	0.02887	-0.730935	0.730935	1.65971
EIF3E	0.028924	-0.718155	0.718155	1.64508
NUP37	0.028961	-0.77555	0.77555	1.71184
CNOT7	0.02912	-0.69389	0.69389	1.61764
DNM1P41	0.029221	-2.22123	2.22123	4.66289
NDUFC2	0.029316	-0.864085	0.864085	1.82018
SSSCA1	0.029371	-0.695355	0.695355	1.61928
TNFSF13B	0.0294	0.74762	0.74762	1.67902
SLC16A3	0.029429	0.703465	0.703465	1.62841
ATPBD4	0.029468	-0.795535	0.795535	1.73572
SGPP1	0.02948	-0.697695	0.697695	1.62191
GBP7	0.029501	1.07369	1.07369	2.10482
LAT	0.029657	-0.707905	0.707905	1.63343
HIST2H2AB	0.029701	-1.22708	1.22708	2.34093
SPAG7	0.029766	-0.735925	0.735925	1.66546
GLO1	0.029786	-0.813815	0.813815	1.75785
TIMM50	0.029827	-0.80838	0.80838	1.75124
ARL1	0.029883	-0.69285	0.69285	1.61647
PIGA	0.029952	-0.6941	0.6941	1.61787
TSR2	0.029983	-0.77208	0.77208	1.70773
ZNF75A	0.030006	-0.69613	0.69613	1.62015
ILF2	0.030016	-0.74179	0.74179	1.67225
GTF3A	0.030033	-0.763395	0.763395	1.69748
API5	0.03004	-0.856835	0.856835	1.81106
NPL	0.03005	1.55396	1.55396	2.93622
VPS13A	0.030083	-0.94366	0.94366	1.9234
GBA	0.030125	0.68687	0.68687	1.60979
PPT1	0.030226	0.72844	0.72844	1.65685
UBXN7	0.030327	0.68306	0.68306	1.60554
ZNF420	0.030335	-0.69138	0.69138	1.61483
PELI2	0.030379	0.6821	0.6821	1.60447
SNRPC	0.030441	-0.903035	0.903035	1.87
MPDU1	0.030495	-0.796905	0.796905	1.73737
DHRS4	0.030555	-0.727185	0.727185	1.65541
CA5B	0.030592	-1.04976	1.04976	2.07019
PIKFYVE	0.03063	0.6834	0.6834	1.60592
ARSB	0.030699	0.818875	0.818875	1.76403
FBL	0.030712	-0.81772	0.81772	1.76262
C21orf33	0.030787	-0.67841	0.67841	1.60038
SPATA6	0.030888	0.682325	0.682325	1.60472
IER3IP1	0.030935	-0.902775	0.902775	1.86966
FAM127B	0.030989	-0.69162	0.69162	1.6151
SLC43A2	0.031004	0.706055	0.706055	1.63134
C21orf45	0.031029	-0.676995	0.676995	1.59881
METTL2A	0.031063	-0.830125	0.830125	1.77784
NKG7	0.031132	-1.30336	1.30336	2.46803
STX8	0.031235	-0.815775	0.815775	1.76024
CRYZL1	0.031265	-0.76804	0.76804	1.70295
PFKFB2	0.031268	1.06552	1.06552	2.09292
ASH1L	0.031323	0.683205	0.683205	1.6057
RSL1D1	0.031336	-0.681805	0.681805	1.60415
CDC42SE1	0.031402	0.675886	0.675886	1.59758
SPEN	0.031457	0.760125	0.760125	1.69364
ZNF32	0.031492	-0.809565	0.809565	1.75268
DTX3L	0.031522	1.32998	1.32998	2.51399
IP6K1	0.031587	0.68302	0.68302	1.6055
TNFRSF9	0.031609	0.912745	0.912745	1.88262
RUNX2	0.03162	0.752185	0.752185	1.68434
CASP9	0.03163	0.681965	0.681965	1.60432
LILRB3	0.031664	-0.970465	0.970465	1.95947
RNASET2	0.031764	0.704085	0.704085	1.62911
MOSC1	0.031806	1.60249	1.60249	3.03667
ZNF70	0.031891	-0.73775	0.73775	1.66757
SLC22A4	0.031973	1.23565	1.23565	2.35487
ZFP161	0.032038	-0.669185	0.669185	1.59017
ETS2	0.032146	0.79808	0.79808	1.73879
NFKB1	0.032164	0.68462	0.68462	1.60728
SLAIN1	0.03217	-0.702515	0.702515	1.62734
RPL31	0.032201	-0.71959	0.71959	1.64671
TACC3	0.032311	0.67475	0.67475	1.59632
FCF1	0.032312	-0.667015	0.667015	1.58778
PIK3CD	0.032365	0.69742	0.69742	1.6216
PNP	0.032372	-0.73576	0.73576	1.66527
CYP27A1	0.032406	1.23697	1.23697	2.35704
SLC8A1	0.03241	1.23427	1.23427	2.35261
ZRSR2	0.032441	-1.15225	1.15225	2.2226
VAV3	0.032606	0.81779	0.81779	1.7627
SMG7	0.032622	0.731155	0.731155	1.65997
RNPS1	0.032625	-0.733775	0.733775	1.66298
HSPC157	0.032633	-0.91596	0.91596	1.88682
HSF2	0.032695	-0.666325	0.666325	1.58702
ERP29	0.032766	-0.679085	0.679085	1.60112
TBC1D1	0.032798	0.759925	0.759925	1.6934
SDHC	0.032813	-1.17454	1.17454	2.25721
ZRSR2	0.032441	-1.15225	1.15225	2.2226
LCK	0.032879	-0.668995	0.668995	1.58997
KLHL8	0.033012	1.06997	1.06997	2.09939
DAAM2	0.033036	0.662555	0.662555	1.58288
RPS16	0.033063	-0.76243	0.76243	1.69635
CIB1	0.033075	-0.688725	0.688725	1.61186
GTPBP4	0.033078	-0.752095	0.752095	1.68424
AKR1B1	0.033099	-0.681885	0.681885	1.60423
ENTPD1	0.033124	0.730515	0.730515	1.65923
KLHL2	0.03318	1.07465	1.07465	2.10621
IRS2	0.033218	1.01747	1.01747	2.02437
ATXN7	0.033253	0.78616	0.78616	1.72448
TAF8	0.033297	1.01237	1.01237	2.01722
ZNF808	0.033367	-0.987175	0.987175	1.9823
RPS27L	0.033372	-0.668085	0.668085	1.58896
ZNF208	0.033482	-0.90818	0.90818	1.87668
RPS20	0.033504	-0.697725	0.697725	1.62194
IQSEC1	0.033595	0.723	0.723	1.65061
SLMO2	0.033599	-0.6677	0.6677	1.58854
ZBTB6	0.033628	-0.66078	0.66078	1.58094
NUBP2	0.033706	-0.66306	0.66306	1.58344
MRPS24	0.033716	-0.65803	0.65803	1.57793
ORAI2	0.033736	0.97659	0.97659	1.96781
C9orf130	0.033771	-0.72243	0.72243	1.64996
ZNF192	0.033821	-0.656665	0.656665	1.57643
RPL17	0.033832	-1.22801	1.22801	2.34244
EVI5	0.033931	0.947545	0.947545	1.92859
TUBGCP4	0.034104	-1.03674	1.03674	2.05158
LPAR6	0.034143	-1.64452	1.64452	3.12645
NHP2L1	0.034164	-0.77995	0.77995	1.71707
DOCK2	0.034219	0.65407	0.65407	1.5736
TMEM19	0.034247	-0.681445	0.681445	1.60375
BET1L	0.03425	-0.76399	0.76399	1.69818
POLB	0.03435	1.39468	1.39468	2.62929
ASPH	0.034357	0.71724	0.71724	1.64403
TTC39B	0.034434	-0.652505	0.652505	1.57189
APOBEC3H	0.034449	-0.66345	0.66345	1.58387
P2RX7	0.034526	-0.74109	0.74109	1.67144
XPA	0.034532	-0.652955	0.652955	1.57239
LETM2	0.034647	1.16153	1.16153	2.23694
C1orf55	0.034746	0.657365	0.657365	1.5772
SIRPB2	0.034757	0.726055	0.726055	1.65411
PEPD	0.034802	-0.792175	0.792175	1.73168
FCHO2	0.034806	1.14033	1.14033	2.20432
AVIL	0.03485	0.765735	0.765735	1.70024
TRAPPC6B	0.034912	-0.80382	0.80382	1.74572
TNPO3	0.034964	0.670295	0.670295	1.5914
ZNF383	0.035102	-0.64965	0.64965	1.56879
UBIAD1	0.035132	-0.652955	0.652955	1.57239
LDLRAP1	0.035153	-0.660815	0.660815	1.58098
AK3	0.035176	-0.711125	0.711125	1.63708
KDELC2	0.035356	-0.805385	0.805385	1.74761
IRF1	0.035422	0.660335	0.660335	1.58045
ZNF510	0.035499	-0.725965	0.725965	1.65401
C10orf32	0.035531	-0.894875	0.894875	1.85945
IDH3B	0.035555	-0.705495	0.705495	1.6307
DNAJC24	0.035579	-0.66039	0.66039	1.58051
TPMT	0.035622	-0.663035	0.663035	1.58341
UROS	0.035764	-1.00931	1.00931	2.01294
ZNF280D	0.035771	-0.6542	0.6542	1.57374
CXXC5	0.035799	-0.6699	0.6699	1.59096
CHPT1	0.035818	-0.643545	0.643545	1.56216
TMEM140	0.035818	1.19257	1.19257	2.28559
SNTB1	0.035855	-0.64796	0.64796	1.56695
SOAT1	0.035883	0.95062	0.95062	1.9327
TIAM1	0.035909	-0.813255	0.813255	1.75717
SEPT11	0.035915	-0.653085	0.653085	1.57253
C17orf75	0.035992	-0.64539	0.64539	1.56416
PTPRCAP	0.036074	-0.814065	0.814065	1.75816
CAND1	0.036096	-0.754925	0.754925	1.68754
DNAJC9	0.036155	-0.643075	0.643075	1.56165
SRPRB	0.036157	-0.77797	0.77797	1.71472
MPPE1	0.036176	0.654545	0.654545	1.57412
JAK1	0.036176	0.728385	0.728385	1.65678
RPS23	0.036179	-0.86011	0.86011	1.81518
M6PR	0.036221	-0.661135	0.661135	1.58133
ELP2	0.036351	-0.742105	0.742105	1.67261
ATXN10	0.036363	-0.886305	0.886305	1.84844
ATP5A1	0.036372	-0.64276	0.64276	1.56131
TMEM55A	0.03641	0.758685	0.758685	1.69195
PGCP	0.036476	0.8856	0.8856	1.84753
SEH1L	0.036538	-0.697175	0.697175	1.62133
KCNJ2	0.036572	0.83847	0.83847	1.78815
A2LD1	0.036585	0.654985	0.654985	1.5746
C16orf52	0.036587	-0.640275	0.640275	1.55863
ZNF14	0.036639	-0.648905	0.648905	1.56798
MTHFS	0.036715	0.648355	0.648355	1.56738
TMEM101	0.036785	-0.685265	0.685265	1.608
ATP5C1	0.036796	-0.89789	0.89789	1.86334
MARCH9	0.036812	-0.772055	0.772055	1.7077
ATG7	0.036814	0.796055	0.796055	1.73635
WDR61	0.036839	-0.6597	0.6597	1.57975
SH2B2	0.036847	0.71685	0.71685	1.64359
CD40LG	0.036917	-0.80603	0.80603	1.74839
PTAFR	0.037023	0.99172	0.99172	1.98855
ZFAND3	0.037042	0.871975	0.871975	1.83017
EIF3H	0.037085	-0.651885	0.651885	1.57122
IL27RA	0.037131	-0.72055	0.72055	1.64781
ZYX	0.037161	0.758435	0.758435	1.69165
KIAA0319L	0.037166	0.82093	0.82093	1.76654
USP18	0.037258	0.673905	0.673905	1.59539
TLR2	0.037308	1.65346	1.65346	3.14586
ZBP1	0.037415	0.78457	0.78457	1.72258
ZDHHC20	0.037495	-0.65111	0.65111	1.57038
SAE1	0.037544	-0.71856	0.71856	1.64554
PPP1R3D	0.037677	0.675275	0.675275	1.5969
CD82	0.037696	0.63436	0.63436	1.55225
TAS2R19	0.03773	-0.688815	0.688815	1.61196
FAM19A2	0.037823	0.63183	0.63183	1.54953
TMEM85	0.037879	-0.801025	0.801025	1.74234
ICAM2	0.037902	-1.05846	1.05846	2.0827
SRPK1	0.03793	1.31831	1.31831	2.49374
CCR1	0.038	1.93061	1.93061	3.81218
PLXDC1	0.038048	-0.691055	0.691055	1.61446
LOC728175	0.03809	0.633765	0.633765	1.55161
ANKHD1-EIF4EBP3	0.03816	0.6707	0.6707	1.59184
ARL2BP	0.038276	-1.10233	1.10233	2.147
ABCC5	0.038352	0.920715	0.920715	1.89305
INE1	0.038382	0.93428	0.93428	1.91094
RAB11FIP2	0.038395	-0.7105	0.7105	1.63637
CNGA1	0.038427	-0.663095	0.663095	1.58348
COX8A	0.038448	-0.641045	0.641045	1.55946
RIPK1	0.038486	0.705185	0.705185	1.63035
NR2C2	0.03851	0.63734	0.63734	1.55546
ISL2	0.038527	0.73194	0.73194	1.66087
NDUFA12	0.038563	-0.702875	0.702875	1.62775
CLNS1A	0.038596	-0.665565	0.665565	1.58619
ERICH1	0.038596	0.648835	0.648835	1.5679
UHRF1BP1L	0.038598	0.706585	0.706585	1.63194
TIPIN	0.038691	-0.676715	0.676715	1.5985
SH3KBP1	0.038798	-0.71905	0.71905	1.6461
BCKDHB	0.038806	-0.65641	0.65641	1.57616
CHCHD1	0.038875	-0.649335	0.649335	1.56844
COX6C	0.038893	-1.52879	1.52879	2.88545
TSPAN3	0.038921	-0.643755	0.643755	1.56239
CYB5A	0.039072	-0.693975	0.693975	1.61773
C18orf55	0.039094	-0.63425	0.63425	1.55213
TACC1	0.039113	0.72783	0.72783	1.65615
IQGAP2	0.039132	0.64006	0.64006	1.55839
RPP30	0.039138	-0.688735	0.688735	1.61187
NRIP1	0.03922	-0.695825	0.695825	1.61981
ALG2	0.039272	-0.625265	0.625265	1.54249
EIF2C1	0.039313	0.635995	0.635995	1.55401
PIGL	0.039345	-0.911815	0.911815	1.88141
SEC24B	0.039365	0.636725	0.636725	1.5548
DKFZp761E198	0.039375	0.812805	0.812805	1.75662
NUP153	0.039412	0.634084	0.634084	1.55195
UQCC	0.039417	-0.78027	0.78027	1.71745
SLC7A6OS	0.039421	-0.622205	0.622205	1.53923
NIP7	0.039446	-0.62739	0.62739	1.54477
GOSR2	0.039448	-0.697345	0.697345	1.62152
NPBWR1	0.039454	-0.644155	0.644155	1.56282
SP100	0.039509	0.86025	0.86025	1.81535
SFXN2	0.039583	-0.623355	0.623355	1.54045
TSHZ2	0.004696	-1.35484	1.35484	2.55769
ANPEP	0.039802	0.624995	0.624995	1.5422
PSMG1	0.039807	-0.62585	0.62585	1.54312
FAM96B	0.039861	-0.80404	0.80404	1.74598
ATAD2B	0.039928	0.75198	0.75198	1.6841
GPA33	0.039932	-0.64333	0.64333	1.56193
TCF7	0.03996	-0.6201	0.6201	1.53698
ITSN2	0.039961	0.74313	0.74313	1.6738
PGRMC1	0.039982	-0.962595	0.962595	1.94881
MAGOHB	0.039986	-0.79862	0.79862	1.73944
DCUN1D5	0.040119	-0.72915	0.72915	1.65766
MAP3K2	0.040197	1.08336	1.08336	2.11897
TRAPPC1	0.0402	-0.623005	0.623005	1.54008
TRUB2	0.04022	-0.7431	0.7431	1.67377
AFAP1	0.040227	0.62801	0.62801	1.54543
TMEM216	0.040242	-0.65198	0.65198	1.57132
MRPS16	0.040351	-0.84614	0.84614	1.79768
TAP2	0.04041	0.61782	0.61782	1.53455
CUTA	0.040413	-0.8695	0.8695	1.82703
RPS6KB2	0.040414	-0.708165	0.708165	1.63372
HAPLN3	0.040606	-0.70679	0.70679	1.63217
PRR4	0.04074	-0.82687	0.82687	1.77383
CCDC127	0.040788	-0.722925	0.722925	1.65052
ADAM19	0.040901	0.873995	0.873995	1.83273
C11orf21	0.040907	-0.614015	0.614015	1.53051
PLSCR3	0.041107	-0.61482	0.61482	1.53137
SON	0.041108	-0.91073	0.91073	1.88
MAP2K6	0.041205	0.810045	0.810045	1.75327
SULF2	0.041208	0.61263	0.61263	1.52904
NDUFV1	0.041275	-0.65392	0.65392	1.57344
PTGDR	0.041293	-1.18986	1.18986	2.28131
ABCD2	0.041477	-1.23493	1.23493	2.3537
ZNF480	0.04148	-0.665145	0.665145	1.58573
SIT1	0.041536	-0.62938	0.62938	1.5469
MRPL9	0.04159	-0.783255	0.783255	1.72101
HBZ	0.041731	0.68066	0.68066	1.60287
MAN1A1	0.041744	0.72311	0.72311	1.65074
RAB30	0.041799	-0.88508	0.88508	1.84687
NCRNA00152	0.041844	0.78849	0.78849	1.72727
DPM3	0.041974	-0.7056	0.7056	1.63082
C19orf10	0.042014	-0.654565	0.654565	1.57414
RPS6KA1	0.042042	0.61006	0.61006	1.52632
NLRC4	0.042116	0.701235	0.701235	1.6259
ZNF516	0.042248	0.607225	0.607225	1.52333
PPIE	0.04226	-0.650245	0.650245	1.56943
C11orf71	0.042264	-0.645975	0.645975	1.5648
IMP4	0.042279	-0.633665	0.633665	1.5515
DPP7	0.042362	-0.71916	0.71916	1.64622
MRPS35	0.042365	-0.642075	0.642075	1.56057
C9orf82	0.042381	-0.655825	0.655825	1.57552
PRR13	0.042393	1.02955	1.02955	2.04138
SMCHD1	0.042395	0.61578	0.61578	1.53239
FAM150A	0.042416	0.71838	0.71838	1.64533
NAMPT	0.042436	0.93953	0.93953	1.9179
ELAC1	0.042522	-0.621565	0.621565	1.53854
PELI1	0.042542	0.97474	0.97474	1.96529
RRM1	0.042621	-0.60487	0.60487	1.52084
OR52I2	0.042644	0.60856	0.60856	1.52474
USP34	0.042736	0.651765	0.651765	1.57109
HINFP	0.042767	-0.616215	0.616215	1.53285
PLAUR	0.042785	0.8575	0.8575	1.8119
TXN2	0.042856	-0.634875	0.634875	1.5528
TXK	0.042879	-0.77625	0.77625	1.71267
TSC22D4	0.042981	0.6484	0.6484	1.56743
MAGED2	0.043099	-0.690495	0.690495	1.61384
PLXNC1	0.043125	0.66495	0.66495	1.58551
LY75	0.043167	0.681775	0.681775	1.60411
ACAP2	0.043233	0.803171	0.803171	1.74493
LRRFIP1	0.043246	0.831609	0.831609	1.77967
DYRK2	0.043372	-0.917085	0.917085	1.8883
CXCR2	0.043385	0.711555	0.711555	1.63757
ARHGAP30	0.043416	0.601025	0.601025	1.51679
PEMT	0.043425	-0.600865	0.600865	1.51663
CYP4V2	0.043478	-0.709975	0.709975	1.63578
MORF4L2	0.043624	-0.74336	0.74336	1.67407
GLUD1	0.043638	-0.638635	0.638635	1.55686
BCL2L11	0.043667	1.0319	1.0319	2.04472
AASDHPPT	0.04388	-0.772495	0.772495	1.70822
POLI	0.043937	-0.75768	0.75768	1.69077
NAE1	0.043951	-0.599535	0.599535	1.51523
RPS6KB1	0.044008	-0.61969	0.61969	1.53654
HIST1H4I	0.044062	-0.747	0.747	1.6783
LDLR	0.044078	-0.806265	0.806265	1.74868
RAC1	0.0442	1.23988	1.23988	2.36179
LMF1	0.044367	-0.63661	0.63661	1.55467
UXT	0.044391	-0.599225	0.599225	1.5149
LMTK2	0.044398	0.62391	0.62391	1.54105
ZDHHC18	0.04445	0.777465	0.777465	1.71412
C7orf43	0.04448	0.66286	0.66286	1.58322
ZNF17	0.0445	-0.5955	0.5955	1.511
NGFRAP1	0.04461	-0.599045	0.599045	1.51471
C16orf80	0.044682	-0.59696	0.59696	1.51253
SRXN1	0.044751	0.74663	0.74663	1.67787
ZNF26	0.044771	-0.595495	0.595495	1.51099
KCNJ15	0.044777	0.640375	0.640375	1.55873
C6orf150	0.044835	0.76231	0.76231	1.6962
VPS13B	0.044899	0.69893	0.69893	1.6233
TMEM38B	0.044909	-0.59843	0.59843	1.51407
ANP32B	0.044916	-1.06374	1.06374	2.09035
MYC	0.044917	-0.989615	0.989615	1.98565
SELENBP1	0.04496	-0.59393	0.59393	1.50935
SCML4	0.045143	-0.624765	0.624765	1.54196
RASA2	0.045173	0.66981	0.66981	1.59086
DNAJC7	0.045217	-0.59542	0.59542	1.51091
URM1	0.045237	-0.83142	0.83142	1.77944
B3GNTL1	0.04532	0.650475	0.650475	1.56968
ALKBH6	0.045325	-0.631595	0.631595	1.54928
MAL	0.045335	-1.07031	1.07031	2.09989
SLC4A2	0.045364	0.89863	0.89863	1.86429
F5	0.045369	1.28322	1.28322	2.43382
ZNF140	0.045443	-0.59974	0.59974	1.51544
ZNF253	0.045512	-0.65529	0.65529	1.57493
TRIM56	0.045589	0.658175	0.658175	1.57809
ASNS	0.045722	-0.78229	0.78229	1.71986
VPS8	0.045775	0.617985	0.617985	1.53473
ACP1	0.045813	-0.59309	0.59309	1.50847
DNAJC13	0.045846	0.74538	0.74538	1.67642
MBOAT2	0.045887	1.0382	1.0382	2.05366
ARL11	0.046066	0.789265	0.789265	1.72819
AKIRIN2	0.046087	1.08576	1.08576	2.12249
EPHB4	0.046125	0.71396	0.71396	1.6403
RERE	0.046294	0.60242	0.60242	1.51826
OASL	0.046333	1.02896	1.02896	2.04055
CEP57	0.04636	-0.591715	0.591715	1.50704
CLEC10A	0.046385	-0.658485	0.658485	1.57842
NDUFA1	0.046411	-0.792915	0.792915	1.73257
C17orf48	0.046434	-0.757	0.757	1.68997
CASS4	0.046556	0.65257	0.65257	1.57197
BACE2	0.046583	-0.585915	0.585915	1.50099
LSM7	0.046624	-0.719265	0.719265	1.64634
CMPK2	0.046685	0.592925	0.592925	1.5083
PDCD2L	0.046688	-0.586245	0.586245	1.50133
RAB7A	0.046736	0.823445	0.823445	1.76963
NOP10	0.046753	-0.89998	0.89998	1.86604
CISD1	0.046781	-0.744625	0.744625	1.67554
USP14	0.046972	-0.68906	0.68906	1.61223
KREMEN1	0.046994	0.647735	0.647735	1.56671
NDUFA13	0.047094	-0.69432	0.69432	1.61812
KRTAP3-3	0.047116	-0.60352	0.60352	1.51942
SHMT2	0.047137	-0.678615	0.678615	1.6006
SLC25A44	0.047191	0.588275	0.588275	1.50345
ERLIN1	0.047207	0.789415	0.789415	1.72837
EIF2B1	0.047235	-0.68692	0.68692	1.60984
HCFC2	0.047251	-0.593265	0.593265	1.50866
PVRIG	0.047274	-0.59782	0.59782	1.51343
PCNA	0.047282	-0.697595	0.697595	1.6218
HAUS6	0.047298	-0.587575	0.587575	1.50272
SBF2	0.04737	0.71658	0.71658	1.64328
ZNF706	0.047569	-0.880785	0.880785	1.84138
FAM175B	0.047595	-0.662295	0.662295	1.5826
SUZ12	0.047709	-0.750745	0.750745	1.68266
SLC35B1	0.047777	-0.58025	0.58025	1.49511
POLG2	0.047788	-0.70511	0.70511	1.63027
DERL1	0.047791	-0.58213	0.58213	1.49706
CDK4	0.047828	-0.60522	0.60522	1.52121
RPL23	0.047974	-0.664555	0.664555	1.58508
TFE3	0.047988	0.622225	0.622225	1.53925
C13orf15	0.048051	-1.14681	1.14681	2.21424
KIAA1797	0.0482	-0.59815	0.59815	1.51377
NDUFA6	0.048217	-0.683765	0.683765	1.60633
ZNF573	0.04823	-0.57824	0.57824	1.49303
ATP5SL	0.048262	-0.593045	0.593045	1.50843
BIN1	0.048282	-0.582025	0.582025	1.49695
ZNF549	0.048291	-0.601745	0.601745	1.51755
VDR	0.048311	0.66836	0.66836	1.58927
ATP6V1B2	0.048377	0.703074	0.703074	1.62797
ARL6IP1	0.04839	-0.57752	0.57752	1.49228
TLR10	0.048412	0.71853	0.71853	1.6455
FAM113B	0.048421	-1.29269	1.29269	2.44984
CHCHD8	0.048445	-0.57871	0.57871	1.49351
RBM14	0.048458	-0.65359	0.65359	1.57308
ICAM1	0.048546	0.61276	0.61276	1.52918
ADAMTS13	0.048575	0.596715	0.596715	1.51227
POLR1E	0.048621	-0.67016	0.67016	1.59125
DNAJC30	0.048628	-0.61028	0.61028	1.52656
ARHGAP24	0.048634	0.619325	0.619325	1.53616
FITM2	0.048672	-0.580105	0.580105	1.49496
DCXR	0.048698	-0.629485	0.629485	1.54701
ANXA6	0.04873	-0.757425	0.757425	1.69047
CEP97	0.048779	0.58645	0.58645	1.50155
GNG5	0.048954	0.59117	0.59117	1.50647
FAM60A	0.048957	-0.60117	0.60117	1.51695
BRD8	0.049081	0.58056	0.58056	1.49543
LIN7A	0.049085	0.75046	0.75046	1.68233
PFKFB4	0.049102	1.60115	1.60115	3.03385
KYNU	0.049124	1.11201	1.11201	2.16147
GALNT3	0.049138	0.985865	0.985865	1.9805
KRTAP10-9	0.049335	0.573415	0.573415	1.48804
ALG9	0.049462	-0.700515	0.700515	1.62508
TXNDC5	0.049585	-0.58133	0.58133	1.49623
SLC6A6	0.049591	0.6928	0.6928	1.61642
ACSL4	0.049627	0.720815	0.720815	1.64811
LOC641298	0.049658	-0.580485	0.580485	1.49535
MBNL2	0.049751	-0.757865	0.757865	1.69099
LOC100130428	0.049762	-0.74149	0.74149	1.6719
RFWD2	0.049772	1.08243	1.08243	2.11759
SLC44A4	0.049892	0.583775	0.583775	1.49877
ZNF493	0.049912	-0.61033	0.61033	1.52661
HERC3	0.049959	0.71908	0.71908	1.64613
CDK2AP1	0.049973	-0.781295	0.781295	1.71867

## Sheet: S4 GSE66426(P<0.05,|FC|>1.2)
Gene.symbol	P.Value	logFC	abs logFC	abs FC
ITGAE	0.000172	1.46	1.46	2.75108
CAV2	0.00027	2.03	2.03	4.08405
SDCCAG8	0.0005	0.432	0.432	1.3491
BTBD9	0.000532	0.321	0.321	1.2492
ZMYM5	0.000656	-0.538	0.538	1.45196
FLJ35816	0.000785	0.294	0.294	1.22603
SLC25A37	0.000932	-0.508	0.508	1.42208
SEPP1	0.000939	0.421	0.421	1.33886
CAV2	0.00027	2.03	2.03	4.08405
CAV1	0.001293	1.22	1.22	2.32947
LOC101929406	0.001346	0.33	0.33	1.25701
ZNF704	0.001392	0.349	0.349	1.27368
LOC646778	0.001434	0.455	0.455	1.37078
CAV1	0.001293	1.22	1.22	2.32947
FGFR1OP2	0.001534	-0.944	0.944	1.92385
EPHA4	0.001646	-0.339	0.339	1.26488
RNF125	0.001812	-0.348	0.348	1.27279
DENND3	0.00212	0.374	0.374	1.29594
OSER1-AS1	0.002124	0.29	0.29	1.22264
FKBP9	0.002256	0.342	0.342	1.26751
RPS27L	0.002403	-1.52	1.52	2.86791
OIP5-AS1	0.002428	0.522	0.522	1.43594
C9orf40	0.002508	0.491	0.491	1.40542
GRAMD3	0.002672	-0.334	0.334	1.2605
IL7	0.002733	-0.933	0.933	1.90924
LHFPL3	0.002776	0.292	0.292	1.22434
TMOD1	0.002843	0.797	0.797	1.73748
WHSC1	0.00291	0.529	0.529	1.44293
CKAP5	0.002967	0.439	0.439	1.35566
PRIMPOL	0.003081	-0.852	0.852	1.805
PANK2	0.003083	0.414	0.414	1.33237
OR7E47P	0.003097	0.351	0.351	1.27544
SNX12	0.003354	0.516	0.516	1.42998
GLTP	0.003545	0.638	0.638	1.55617
UBE2I	0.003635	0.593	0.593	1.50838
TNRC18	0.004007	0.349	0.349	1.27368
GRP	0.004034	0.281	0.281	1.21504
RCHY1	0.004133	-1.27	1.27	2.41162
CTSK	0.004168	-0.365	0.365	1.28788
MALAT1	0.004221	-0.847	0.847	1.79876
LCA5	0.004579	-0.676	0.676	1.5977
RMDN1	0.004593	0.411	0.411	1.32961
PPM1M	0.004605	0.563	0.563	1.47734
GPR88	0.004609	1.2	1.2	2.2974
TMC6	0.004653	-0.265	0.265	1.20164
C1orf52	0.004692	0.569	0.569	1.48349
STX17	0.004715	0.391	0.391	1.3113
FLJ37035	0.004729	-0.351	0.351	1.27544
HIST1H2AE	0.004754	-0.861	0.861	1.8163
LRCH3	0.004755	-0.574	0.574	1.48865
FOXP1	0.004846	-1.05	1.05	2.07053
MFF	0.004924	0.434	0.434	1.35097
FAS	0.004944	0.3	0.3	1.23114
ZDHHC3	0.005092	0.291	0.291	1.22349
COL10A1	0.005133	1.17	1.17	2.25012
CDH3	0.005275	-0.29	0.29	1.22264
OR7E37P	0.005307	0.389	0.389	1.30949
KIR2DL1	0.005384	-0.29	0.29	1.22264
USP53	0.005429	0.266	0.266	1.20247
FEM1A	0.005445	0.295	0.295	1.22688
SDCBP2-AS1	0.005475	0.533	0.533	1.44693
MSRB1	0.005506	0.301	0.301	1.232
MALAT1	0.004221	-0.847	0.847	1.79876
NEXN	0.005609	-1.23	1.23	2.34567
GOSR2	0.005645	0.394	0.394	1.31403
SLC45A3	0.005695	0.441	0.441	1.35754
CYP2J2	0.005827	0.316	0.316	1.24487
VWA5A	0.005973	0.78	0.78	1.71713
LMCD1	0.006122	0.279	0.279	1.21335
LOC101929305	0.006154	0.264	0.264	1.2008
MIS12	0.006197	-0.721	0.721	1.64832
EIF1AY	0.006229	-2.91	2.91	7.51618
CDKN1C	0.006256	0.346	0.346	1.27103
DLEU1	0.006415	-0.502	0.502	1.41618
CABYR	0.006424	0.268	0.268	1.20414
TPGS2	0.006492	-0.302	0.302	1.23285
DLX6-AS1	0.006511	0.355	0.355	1.27899
ANKRD6	0.006514	0.484	0.484	1.39862
ZNF586	0.006547	0.312	0.312	1.24143
PAM	0.006672	0.573	0.573	1.48761
GNA13	0.006728	0.553	0.553	1.46713
LOC101927690	0.006757	0.421	0.421	1.33886
RCHY1	0.004133	-1.27	1.27	2.41162
VSIG10L	0.006791	0.64	0.64	1.55833
RBM6	0.006803	-0.366	0.366	1.28877
SEZ6L	0.006828	0.297	0.297	1.22859
MKNK1	0.006967	0.723	0.723	1.65061
GADD45A	0.00705	-0.773	0.773	1.70882
PXK	0.007172	1.05	1.05	2.07053
ZNF575	0.007181	0.299	0.299	1.23029
PDCD1LG2	0.00722	0.309	0.309	1.23885
EIF4E	0.007253	-0.845	0.845	1.79626
LPAR4	0.007383	1.01	1.01	2.01391
CCND1	0.007402	0.479	0.479	1.39378
CASP8AP2	0.007481	0.306	0.306	1.23628
DANCR	0.007749	0.474	0.474	1.38896
NRP2	0.00785	0.306	0.306	1.23628
FAM155A-IT1	0.007892	0.281	0.281	1.21504
IDO1	0.007961	0.462	0.462	1.37745
GDF10	0.007993	0.328	0.328	1.25527
CTNND2	0.007994	0.685	0.685	1.6077
RGS3	0.008005	-0.574	0.574	1.48865
ACTR3	0.008048	-0.924	0.924	1.89737
CRISPLD1	0.008079	0.395	0.395	1.31494
PIK3R1	0.008089	-1.07	1.07	2.09943
OIP5-AS1	0.002428	0.522	0.522	1.43594
CAMTA1	0.008118	-0.291	0.291	1.22349
ACTR3	0.008048	-0.924	0.924	1.89737
LOC101928161	0.008157	0.272	0.272	1.20748
ELF1	0.00829	-0.927	0.927	1.90132
MALAT1	0.004221	-0.847	0.847	1.79876
XRCC4	0.008514	-0.307	0.307	1.23713
EIF1AY	0.006229	-2.91	2.91	7.51618
BBS4	0.00855	-0.361	0.361	1.28432
C16orf87	0.008561	-1.94	1.94	3.83706
MALAT1	0.004221	-0.847	0.847	1.79876
MLXIP	0.00864	0.851	0.851	1.80375
ERAL1	0.008689	0.275	0.275	1.20999
PPL	0.008727	0.282	0.282	1.21588
PSMF1	0.008786	0.39	0.39	1.31039
TC2N	0.008819	0.349	0.349	1.27368
SVIL	0.008884	0.598	0.598	1.51362
NPC2	0.008944	0.454	0.454	1.36983
STARD3NL	0.009023	0.866	0.866	1.8226
FHL3	0.009037	0.449	0.449	1.36509
UACA	0.009112	0.449	0.449	1.36509
KIF3C	0.009118	0.412	0.412	1.33053
RBX1	0.009168	-0.459	0.459	1.37459
SKI	0.009189	0.56	0.56	1.47427
COPG2	0.009398	0.323	0.323	1.25093
MBNL1	0.009476	-0.698	0.698	1.62225
HEMGN	0.009499	-1.12	1.12	2.17347
ZSCAN30	0.009668	0.532	0.532	1.44593
GAS7	0.009728	0.287	0.287	1.2201
FAM50B	0.00977	0.461	0.461	1.3765
GOSR2	0.005645	0.394	0.394	1.31403
MBOAT1	0.00996	0.485	0.485	1.39959
OTUD6B-AS1	0.010063	-0.449	0.449	1.36509
DTX3	0.010196	-0.36	0.36	1.28343
CYP3A5	0.010242	0.276	0.276	1.21083
LINC00667	0.010296	0.41	0.41	1.32869
NUDT6	0.010329	0.44	0.44	1.3566
THBD	0.010332	0.465	0.465	1.38032
SLC12A6	0.010481	0.44	0.44	1.3566
ZMYND12	0.010607	-0.736	0.736	1.66555
GRPEL2	0.010801	-0.618	0.618	1.53475
ERMARD	0.010839	-0.359	0.359	1.28254
NDUFA1	0.01086	-0.337	0.337	1.26313
ZNF708	0.010977	-0.327	0.327	1.2544
ARID1B	0.011028	0.383	0.383	1.30405
CD58	0.011144	-0.489	0.489	1.40347
DDX3Y	0.011167	-2.52	2.52	5.73582
RAP1GDS1	0.011345	0.437	0.437	1.35379
PIP5K1B	0.011503	-2.22	2.22	4.65893
CYP3A5	0.010242	0.276	0.276	1.21083
LINC00926	0.011607	-0.45	0.45	1.36604
C1orf21	0.011627	0.485	0.485	1.39959
IRF2BP2	0.011642	-0.942	0.942	1.92119
DHX36	0.011666	-0.284	0.284	1.21757
PSMF1	0.008786	0.39	0.39	1.31039
SERPINB6	0.011761	0.773	0.773	1.70882
STAU1	0.011816	0.527	0.527	1.44093
MALAT1	0.004221	-0.847	0.847	1.79876
KMT2E	0.012047	-0.474	0.474	1.38896
RPS6KC1	0.01217	0.433	0.433	1.35004
PRPS2	0.012215	0.384	0.384	1.30495
GAS7	0.009728	0.287	0.287	1.2201
YY1	0.012374	0.321	0.321	1.2492
PCTP	0.012419	0.991	0.991	1.98756
MALAT1	0.004221	-0.847	0.847	1.79876
ATP5L	0.012569	-0.403	0.403	1.32225
MRS2	0.012574	0.734	0.734	1.66324
C9orf40	0.002508	0.491	0.491	1.40542
DIMT1	0.012584	0.399	0.399	1.31859
JAK1	0.012619	0.426	0.426	1.3435
GON7	0.012636	0.525	0.525	1.43893
EXOC4	0.012658	0.295	0.295	1.22688
RNA45S5	0.012687	-0.281	0.281	1.21504
EFHB	0.012697	0.566	0.566	1.48041
TMEM45A	0.012699	-0.759	0.759	1.69232
ZFAND6	0.012794	-0.578	0.578	1.49278
UBN2	0.012833	-0.412	0.412	1.33053
PCBP2	0.0129	0.627	0.627	1.54435
ZNF346	0.013006	0.37	0.37	1.29235
ENTPD5	0.01311	0.686	0.686	1.60882
TEC	0.013204	0.399	0.399	1.31859
EIF1B-AS1	0.013219	0.268	0.268	1.20414
SHC1P1	0.013338	0.434	0.434	1.35097
ZSCAN18	0.01345	0.549	0.549	1.46307
B4GALT6	0.013544	0.557	0.557	1.47121
UGGT1	0.013674	0.46	0.46	1.37554
LOC283194	0.013744	0.945	0.945	1.92519
SMOC1	0.013923	0.286	0.286	1.21926
CAMTA1	0.008118	-0.291	0.291	1.22349
CDS2	0.014066	0.616	0.616	1.53262
SELT	0.014079	0.553	0.553	1.46713
CANT1	0.014103	0.36	0.36	1.28343
NFE2L2	0.01411	-1.43	1.43	2.69447
CYYR1	0.014147	0.799	0.799	1.73989
GATA3	0.014224	-0.354	0.354	1.2781
DNAJB5	0.014229	0.346	0.346	1.27103
INPP5D	0.014327	-0.305	0.305	1.23542
SPECC1	0.014355	0.397	0.397	1.31677
LSM8	0.014432	-0.387	0.387	1.30767
NKIRAS2	0.014462	0.522	0.522	1.43594
ZNF24	0.014563	-0.444	0.444	1.36037
LOC101930370	0.014668	0.281	0.281	1.21504
STAU1	0.011816	0.527	0.527	1.44093
MTR	0.014739	0.507	0.507	1.42109
TOE1	0.014883	-0.276	0.276	1.21083
CCDC85A	0.01489	0.306	0.306	1.23628
ENSA	0.014944	0.38	0.38	1.30134
FLJ10038	0.014973	0.336	0.336	1.26225
CBX3	0.015002	-1.2	1.2	2.2974
ASXL1	0.015188	-0.34	0.34	1.26576
STS	0.015435	0.466	0.466	1.38127
SLC16A1	0.0155	0.271	0.271	1.20664
DNAJC7	0.015611	-0.529	0.529	1.44293
STX16	0.015669	0.463	0.463	1.37841
ANXA9	0.015755	0.544	0.544	1.45801
INO80D	0.015785	-0.682	0.682	1.60436
SENP3	0.01581	-0.268	0.268	1.20414
ST3GAL1	0.015925	0.404	0.404	1.32317
NCOR1	0.016064	0.265	0.265	1.20164
KLF3	0.016143	0.713	0.713	1.63921
ZNF558	0.016171	-0.387	0.387	1.30767
LINC00491	0.016237	0.338	0.338	1.264
FAM78B	0.01632	-0.291	0.291	1.22349
CACNA1I	0.016333	-0.27	0.27	1.20581
LINC00667	0.010296	0.41	0.41	1.32869
TSNARE1	0.016372	0.324	0.324	1.2518
GPD1L	0.016381	0.707	0.707	1.63241
CCDC3	0.016419	1.01	1.01	2.01391
ATP5L	0.012569	-0.403	0.403	1.32225
TACC1	0.0165	0.604	0.604	1.51992
TP63	0.016521	0.278	0.278	1.21251
PINK1	0.016637	0.454	0.454	1.36983
VDAC3	0.016663	-0.379	0.379	1.30044
DCLRE1C	0.016757	-0.564	0.564	1.47836
TUBB	0.016804	0.515	0.515	1.42899
PITPNA	0.016848	0.301	0.301	1.232
ABCB10	0.017014	0.667	0.667	1.58777
ZNF443	0.017043	-0.288	0.288	1.22095
MLXIP	0.00864	0.851	0.851	1.80375
LOC102723684	0.017076	0.307	0.307	1.23713
NCOA1	0.017347	0.405	0.405	1.32409
PRKCB	0.017364	0.36	0.36	1.28343
NDUFA6	0.017366	-0.308	0.308	1.23799
IGF1R	0.017418	0.477	0.477	1.39185
LOC100506302	0.017544	0.36	0.36	1.28343
ZNF85	0.017603	-0.324	0.324	1.2518
UACA	0.009112	0.449	0.449	1.36509
CLN6	0.01765	0.418	0.418	1.33607
SETD4	0.01767	0.264	0.264	1.2008
TPI1	0.017739	0.518	0.518	1.43197
UBE2K	0.017824	-0.5	0.5	1.41421
MYBPH	0.017828	0.361	0.361	1.28432
SCAMP1	0.017846	-0.693	0.693	1.61664
POMGNT2	0.017896	0.637	0.637	1.55509
RPS27L	0.002403	-1.52	1.52	2.86791
ZBTB43	0.01801	-0.395	0.395	1.31494
EIF4E	0.007253	-0.845	0.845	1.79626
MAP3K1	0.018147	-0.289	0.289	1.22179
ZNF124	0.018271	-0.305	0.305	1.23542
HEATR1	0.018283	0.57	0.57	1.48452
SH3BP4	0.018316	0.398	0.398	1.31768
GTF2A2	0.01835	0.675	0.675	1.5966
FBXW2	0.018357	0.349	0.349	1.27368
ZNF273	0.018403	-0.359	0.359	1.28254
IPCEF1	0.018487	-0.47	0.47	1.38511
BRK1	0.018547	0.483	0.483	1.39765
C6orf136	0.018679	0.483	0.483	1.39765
TCTA	0.018693	0.683	0.683	1.60547
LRP10	0.018727	0.733	0.733	1.66209
HACD4	0.018804	0.403	0.403	1.32225
ANKRD11	0.018991	-0.458	0.458	1.37364
CDKN2B	0.019097	0.583	0.583	1.49796
GTPBP1	0.019131	0.735	0.735	1.6644
MBD5	0.019164	0.415	0.415	1.3333
CAP1	0.019511	0.421	0.421	1.33886
BPTF	0.019552	0.495	0.495	1.40932
VPS41	0.019637	0.273	0.273	1.20832
THOC2	0.0198	0.486	0.486	1.40056
LOC101928973	0.019849	-0.306	0.306	1.23628
GP5	0.019913	1.05	1.05	2.07053
CCNY	0.01992	0.707	0.707	1.63241
NLGN1	0.019929	-0.429	0.429	1.3463
CCNY	0.01992	0.707	0.707	1.63241
MFHAS1	0.01997	-0.311	0.311	1.24057
C12orf4	0.020158	-0.277	0.277	1.21167
EID1	0.020248	0.394	0.394	1.31403
IDH3G	0.02037	0.314	0.314	1.24315
BAG1	0.020527	0.413	0.413	1.33145
UBXN2A	0.020535	1.22	1.22	2.32947
CKMT2-AS1	0.020556	-0.267	0.267	1.2033
SRY	0.020582	0.321	0.321	1.2492
PIK3R1	0.008089	-1.07	1.07	2.09943
C11orf58	0.020623	0.426	0.426	1.3435
ZFPM2	0.02068	0.643	0.643	1.56157
FPGT	0.02074	0.318	0.318	1.2466
LY86-AS1	0.020753	0.429	0.429	1.3463
ATXN2	0.0209	0.352	0.352	1.27633
BCLAF1	0.021067	-0.314	0.314	1.24315
HSPD1	0.021208	-0.521	0.521	1.43495
TEPSIN	0.021231	-0.293	0.293	1.22519
CCSAP	0.021233	0.704	0.704	1.62902
FAM127B	0.021278	0.404	0.404	1.32317
MARK4	0.021375	0.529	0.529	1.44293
RNF10	0.021586	0.668	0.668	1.58887
TOB1	0.021664	-1.21	1.21	2.31338
MAP3K12	0.021714	0.355	0.355	1.27899
ZHX1	0.021725	0.343	0.343	1.26839
LOC100129550	0.02179	-0.428	0.428	1.34537
MBP	0.021913	0.384	0.384	1.30495
ZDHHC23	0.021952	-0.322	0.322	1.25006
AZI2	0.022003	-0.276	0.276	1.21083
TRIM61	0.022031	-0.365	0.365	1.28788
NEXN	0.005609	-1.23	1.23	2.34567
SNRPF	0.022241	-0.349	0.349	1.27368
CLK1	0.022244	-1.95	1.95	3.86375
CDK16	0.022245	0.531	0.531	1.44493
MATN1-AS1	0.022374	-0.508	0.508	1.42208
SLC8A1	0.022403	0.279	0.279	1.21335
LOC101928833	0.02243	0.403	0.403	1.32225
EIF1B-AS1	0.013219	0.268	0.268	1.20414
SNAP29	0.022662	0.896	0.896	1.8609
CTTNBP2NL	0.022865	0.618	0.618	1.53475
RET	0.022962	0.385	0.385	1.30586
PKP4	0.022964	0.61	0.61	1.52626
NAGA	0.023011	0.634	0.634	1.55186
ROMO1	0.023017	0.277	0.277	1.21167
DEDD	0.023019	0.5	0.5	1.41421
EFHC2	0.023026	0.565	0.565	1.47939
NFATC2	0.023173	0.572	0.572	1.48658
TRAPPC12	0.023179	0.533	0.533	1.44693
ADD1	0.02322	0.494	0.494	1.40834
KLK3	0.023247	-0.266	0.266	1.20247
LINC00886	0.023296	0.267	0.267	1.2033
PRR16	0.023349	0.896	0.896	1.8609
RHOA	0.02347	0.281	0.281	1.21504
PLPP3	0.023484	0.278	0.278	1.21251
AKT1	0.023595	0.295	0.295	1.22688
BRAF	0.023615	0.744	0.744	1.67481
HOMER2	0.023628	0.39	0.39	1.31039
PCBP1	0.023649	0.608	0.608	1.52414
ZNF561-AS1	0.023757	0.387	0.387	1.30767
GPBP1L1	0.02377	0.328	0.328	1.25527
LARS2	0.023824	-0.267	0.267	1.2033
GNA12	0.023857	0.915	0.915	1.88557
PCSK6	0.02388	0.493	0.493	1.40737
TRMO	0.023882	-0.275	0.275	1.20999
NUDT3	0.024053	0.5	0.5	1.41421
FGD5-AS1	0.024081	0.669	0.669	1.58997
C6orf106	0.024128	0.458	0.458	1.37364
HLA-F	0.024132	-0.291	0.291	1.22349
CREBL2	0.024168	0.546	0.546	1.46003
SESTD1	0.024298	0.532	0.532	1.44593
FNBP4	0.024365	-0.274	0.274	1.20916
RMDN1	0.004593	0.411	0.411	1.32961
TXLNGY	0.024571	-0.712	0.712	1.63807
XIST	0.02465	0.971	0.971	1.9602
MRS2	0.012574	0.734	0.734	1.66324
C7orf31	0.024788	0.393	0.393	1.31312
VANGL1	0.024794	0.455	0.455	1.37078
ZNF655	0.024933	0.317	0.317	1.24574
HAUS2	0.024948	-0.298	0.298	1.22944
EEF1AKMT1	0.02498	-0.297	0.297	1.22859
WEE1	0.025271	0.533	0.533	1.44693
ANKRD12	0.025308	-0.363	0.363	1.2861
TPI1	0.017739	0.518	0.518	1.43197
CYP20A1	0.025396	-0.327	0.327	1.2544
GTF2B	0.025403	-1.67	1.67	3.18215
RAB3GAP1	0.025529	0.365	0.365	1.28788
LRRC28	0.025551	0.604	0.604	1.51992
MFSD9	0.025618	0.311	0.311	1.24057
RALBP1	0.025646	0.54	0.54	1.45397
SNX29	0.02567	0.3	0.3	1.23114
KLHL20	0.025687	-0.272	0.272	1.20748
TUBB	0.016804	0.515	0.515	1.42899
RASL10A	0.025835	0.322	0.322	1.25006
B4GALT6	0.013544	0.557	0.557	1.47121
COPB2	0.025873	0.323	0.323	1.25093
SRSF1	0.026012	-0.337	0.337	1.26313
HNRNPH3	0.026331	-0.697	0.697	1.62113
UGT8	0.026398	-0.36	0.36	1.28343
HNRNPDL	0.026487	-1.17	1.17	2.25012
SUB1	0.026495	-0.972	0.972	1.96156
GRK5	0.02667	0.548	0.548	1.46206
CD84	0.026692	0.283	0.283	1.21672
NFYB	0.026696	-0.61	0.61	1.52626
AKAP17A	0.026766	-0.276	0.276	1.21083
LIPH	0.026774	0.548	0.548	1.46206
ARIH1	0.02679	-0.313	0.313	1.24229
RAB23	0.026855	0.313	0.313	1.24229
PGAM1	0.026894	0.442	0.442	1.35849
WIPF2	0.02694	0.696	0.696	1.62001
PDCD10	0.026957	-0.677	0.677	1.59881
ATP5L	0.012569	-0.403	0.403	1.32225
ZNF818P	0.026983	0.488	0.488	1.4025
MSN	0.027146	0.363	0.363	1.2861
SAR1B	0.027252	-0.388	0.388	1.30858
MGC32805	0.027283	0.317	0.317	1.24574
PIK3R1	0.008089	-1.07	1.07	2.09943
CKLF	0.027424	-1.15	1.15	2.21914
SLF2	0.027516	-0.321	0.321	1.2492
LEFTY1	0.027531	0.919	0.919	1.8908
C14orf28	0.027593	0.292	0.292	1.22434
NCOR1	0.016064	0.265	0.265	1.20164
SPOCK2	0.027725	-0.588	0.588	1.50316
ZDHHC3	0.005092	0.291	0.291	1.22349
TCEA3	0.027809	-0.289	0.289	1.22179
SIN3B	0.027854	0.319	0.319	1.24747
TUBB6	0.027895	1.66	1.66	3.16017
TMEM14C	0.027976	0.442	0.442	1.35849
PLS3	0.02808	1.19	1.19	2.28153
AK3	0.02815	0.364	0.364	1.28699
HNRNPH3	0.026331	-0.697	0.697	1.62113
CANT1	0.014103	0.36	0.36	1.28343
CEP83	0.028393	-0.408	0.408	1.32685
LGALS3	0.028409	0.491	0.491	1.40542
C8orf82	0.028414	0.392	0.392	1.31221
DDX3Y	0.011167	-2.52	2.52	5.73582
ZDHHC4	0.028604	0.689	0.689	1.61217
UBE2B	0.028666	-0.582	0.582	1.49692
FIP1L1	0.028767	-0.535	0.535	1.44894
RUVBL2	0.028846	0.313	0.313	1.24229
PTP4A1	0.028866	-0.508	0.508	1.42208
ERFE	0.028874	0.5	0.5	1.41421
KCTD10	0.029051	0.831	0.831	1.77892
KIAA1551	0.029069	-0.968	0.968	1.95613
ZNF862	0.029103	-0.363	0.363	1.2861
VWA8	0.02912	0.767	0.767	1.70173
POMP	0.029187	-0.953	0.953	1.93589
YY1	0.012374	0.321	0.321	1.2492
FASTKD2	0.029242	-0.373	0.373	1.29504
UBE2R2	0.029457	0.534	0.534	1.44794
PCBP2	0.0129	0.627	0.627	1.54435
STX11	0.029556	0.678	0.678	1.59992
RGS1	0.029574	-0.621	0.621	1.53794
BABAM1	0.029627	0.313	0.313	1.24229
TNFRSF25	0.029759	-0.377	0.377	1.29864
RBM15	0.029788	-0.396	0.396	1.31585
WHSC1	0.00291	0.529	0.529	1.44293
FER	0.029884	0.387	0.387	1.30767
KCNH8	0.029927	-0.336	0.336	1.26225
CD84	0.026692	0.283	0.283	1.21672
FNBP4	0.024365	-0.274	0.274	1.20916
DTD1	0.030106	0.457	0.457	1.37268
ARNT	0.030206	0.309	0.309	1.23885
BANP	0.030223	-0.313	0.313	1.24229
MSANTD3	0.03029	0.964	0.964	1.95071
PITPNM2	0.030326	0.67	0.67	1.59107
FBXW2	0.018357	0.349	0.349	1.27368
TXNDC17	0.030369	0.317	0.317	1.24574
DAP	0.030395	1	1	2
IGFBP3	0.03046	-0.275	0.275	1.20999
GAPVD1	0.03047	0.319	0.319	1.24747
RNF7	0.030518	0.285	0.285	1.21841
GK6P	0.030625	0.363	0.363	1.2861
CFAP43	0.030647	0.318	0.318	1.2466
DVL3	0.030648	0.484	0.484	1.39862
NAGA	0.023011	0.634	0.634	1.55186
CLIP1	0.030751	0.508	0.508	1.42208
ARHGAP45	0.030757	0.458	0.458	1.37364
SP100	0.030825	0.332	0.332	1.25876
LOC101928539	0.030876	-0.277	0.277	1.21167
TMEM248	0.0309	0.375	0.375	1.29684
LHFP	0.031077	0.639	0.639	1.55725
UBE3C	0.031228	-0.292	0.292	1.22434
NAGA	0.023011	0.634	0.634	1.55186
GLIS1	0.031378	0.298	0.298	1.22944
TUNAR	0.031449	0.326	0.326	1.25353
HECTD1	0.031461	-0.282	0.282	1.21588
TCEAL9	0.031486	-1.1	1.1	2.14355
FEZ2	0.031515	0.787	0.787	1.72548
TUG1	0.031558	0.428	0.428	1.34537
SKA2	0.03159	0.622	0.622	1.53901
FXYD2	0.031594	0.305	0.305	1.23542
FBRSL1	0.031703	-0.362	0.362	1.28521
PLEKHB2	0.031708	0.54	0.54	1.45397
HABP4	0.031798	0.881	0.881	1.84165
COL10A1	0.005133	1.17	1.17	2.25012
KSR1	0.031853	0.517	0.517	1.43098
LINC01096	0.031856	0.274	0.274	1.20916
AP4B1	0.031961	0.279	0.279	1.21335
CEP97	0.032095	-0.284	0.284	1.21757
GOSR2	0.005645	0.394	0.394	1.31403
RPS4Y1	0.032129	-1.57	1.57	2.96905
H2AFZ	0.032135	-0.758	0.758	1.69114
TIMM22	0.032144	0.625	0.625	1.54221
ACTR5	0.032208	-0.264	0.264	1.2008
FSTL1	0.03225	0.668	0.668	1.58887
SRSF3	0.032254	-0.774	0.774	1.71
CAT	0.032304	-0.384	0.384	1.30495
VTA1	0.032397	-0.527	0.527	1.44093
EBAG9	0.032521	-0.45	0.45	1.36604
AIF1L	0.032527	0.337	0.337	1.26313
HIPK3	0.032536	0.425	0.425	1.34257
FBXW12	0.032619	-0.363	0.363	1.2861
IL11RA	0.032715	-0.374	0.374	1.29594
CNST	0.032753	-0.514	0.514	1.428
LIPC	0.032759	0.585	0.585	1.50004
PURA	0.032778	0.297	0.297	1.22859
STAU1	0.011816	0.527	0.527	1.44093
CTNNA1	0.03284	0.61	0.61	1.52626
PAK1	0.032999	0.298	0.298	1.22944
SUB1	0.026495	-0.972	0.972	1.96156
LOC284632	0.033116	0.265	0.265	1.20164
RFX2	0.033123	0.583	0.583	1.49796
GORASP1	0.033305	0.417	0.417	1.33515
GNAI1	0.033376	0.943	0.943	1.92252
MTCL1	0.03341	0.495	0.495	1.40932
CTDSPL	0.03341	0.271	0.271	1.20664
TMEM181	0.033497	-0.611	0.611	1.52732
CXCR4	0.033546	-1.85	1.85	3.605
TAF10	0.033649	0.67	0.67	1.59107
MSL3	0.03368	-0.412	0.412	1.33053
SSUH2	0.033697	0.296	0.296	1.22774
RPRM	0.033766	-0.278	0.278	1.21251
OXNAD1	0.03378	-0.406	0.406	1.32501
NAMPT	0.033783	0.388	0.388	1.30858
ATPAF1	0.033795	0.626	0.626	1.54328
VAMP3	0.033913	0.407	0.407	1.32593
ABI2	0.033982	0.304	0.304	1.23456
RMDN1	0.004593	0.411	0.411	1.32961
PIGC	0.034056	0.3	0.3	1.23114
JARID2-AS1	0.034069	0.617	0.617	1.53368
NFATC2	0.023173	0.572	0.572	1.48658
TM7SF3	0.034225	0.427	0.427	1.34443
PPP4R3A	0.034374	-0.306	0.306	1.23628
PGM2L1	0.034383	0.421	0.421	1.33886
OTUD6B-AS1	0.010063	-0.449	0.449	1.36509
PARD6G	0.034524	0.929	0.929	1.90396
ZBED5	0.034641	-1.37	1.37	2.58471
SORL1	0.034673	-0.391	0.391	1.3113
BRK1	0.018547	0.483	0.483	1.39765
C11orf57	0.034908	0.452	0.452	1.36794
AZIN1	0.03505	0.527	0.527	1.44093
CBR3-AS1	0.035101	0.298	0.298	1.22944
CCNE2	0.03511	-0.52	0.52	1.43396
LOC100049716	0.035284	0.458	0.458	1.37364
MYL12A	0.035342	-0.313	0.313	1.24229
TBCB	0.035402	0.272	0.272	1.20748
WSB1	0.035597	-0.556	0.556	1.47019
H2AFZ	0.032135	-0.758	0.758	1.69114
SCARNA17	0.035684	-0.744	0.744	1.67481
ADH4	0.035697	0.278	0.278	1.21251
AGO1	0.035708	0.689	0.689	1.61217
GOLGA8A	0.035803	-1.62	1.62	3.07375
CD58	0.011144	-0.489	0.489	1.40347
IGF2R	0.035901	-0.354	0.354	1.2781
TBC1D13	0.035978	0.584	0.584	1.499
LOC114224	0.036129	-0.303	0.303	1.23371
ASH2L	0.036351	0.381	0.381	1.30224
COPZ2	0.036368	0.298	0.298	1.22944
DIMT1	0.012584	0.399	0.399	1.31859
SCAMP1	0.017846	-0.693	0.693	1.61664
PRR16	0.023349	0.896	0.896	1.8609
CTNNA1	0.03284	0.61	0.61	1.52626
ADPRM	0.036579	-0.416	0.416	1.33422
KRAS	0.036623	-0.539	0.539	1.45297
CDYL2	0.036633	0.655	0.655	1.57462
PRMT2	0.03691	0.28	0.28	1.21419
RORA	0.037144	-1.38	1.38	2.60268
TCTEX1D1	0.037252	0.34	0.34	1.26576
LRP1	0.037381	0.285	0.285	1.21841
SLC16A1	0.0155	0.271	0.271	1.20664
NQO2	0.037432	0.631	0.631	1.54864
NBR2	0.037441	0.615	0.615	1.53156
FNBP1	0.037519	-0.348	0.348	1.27279
PPP2R5C	0.037567	-0.328	0.328	1.25527
C22orf39	0.037582	0.49	0.49	1.40444
TRIM23	0.037593	-0.445	0.445	1.36131
FBXO9	0.037608	0.386	0.386	1.30677
ZNF627	0.037644	-0.581	0.581	1.49589
BAGE	0.037653	-0.292	0.292	1.22434
RPAP3	0.037658	-0.528	0.528	1.44193
ZDHHC3	0.005092	0.291	0.291	1.22349
PPP1R3E	0.037747	0.333	0.333	1.25963
DACH1	0.037779	0.731	0.731	1.65979
SRC	0.03799	0.323	0.323	1.25093
JADE3	0.038032	0.319	0.319	1.24747
SAT1	0.038054	0.561	0.561	1.47529
RAB14	0.038186	-0.602	0.602	1.51782
PDS5A	0.038189	0.268	0.268	1.20414
TXNIP	0.038224	-0.714	0.714	1.64035
TNFAIP8	0.038277	-1.07	1.07	2.09943
WDR45	0.038612	0.411	0.411	1.32961
IL7R	0.038895	-1.46	1.46	2.75108
PIAS1	0.038899	-0.608	0.608	1.52414
MAP3K5	0.038953	0.565	0.565	1.47939
IQCF1	0.039071	0.285	0.285	1.21841
DSTN	0.039129	0.413	0.413	1.33145
CHML	0.039219	0.33	0.33	1.25701
HIST1H3E	0.039222	0.78	0.78	1.71713
DCP2	0.039234	0.451	0.451	1.36699
ACVR1	0.039265	0.951	0.951	1.93321
ATP5E	0.039293	-0.568	0.568	1.48247
YME1L1	0.03932	-0.308	0.308	1.23799
ECEL1	0.039358	0.306	0.306	1.23628
PPP1R18	0.03937	0.672	0.672	1.59328
ABO	0.039425	0.276	0.276	1.21083
LINC01138	0.039426	0.677	0.677	1.59881
CRK	0.039476	0.309	0.309	1.23885
PECAM1	0.039583	0.675	0.675	1.5966
DCLRE1A	0.039598	-1.62	1.62	3.07375
DOCK5	0.039608	0.346	0.346	1.27103
DCP2	0.039234	0.451	0.451	1.36699
VWA5A	0.005973	0.78	0.78	1.71713
LOC105374895	0.039674	0.283	0.283	1.21672
TIMP2	0.039894	0.335	0.335	1.26138
BACE1	0.039961	0.521	0.521	1.43495
PRPF31	0.039995	-0.391	0.391	1.3113
LARP1B	0.040015	0.326	0.326	1.25353
PHF2	0.040103	0.425	0.425	1.34257
NID1	0.040129	1.11	1.11	2.15846
TUBGCP3	0.040235	0.315	0.315	1.24401
DNMT3B	0.040298	0.4	0.4	1.31951
ORMDL1	0.040359	-0.33	0.33	1.25701
IL7R	0.038895	-1.46	1.46	2.75108
VRK3	0.040498	0.322	0.322	1.25006
RNF115	0.040539	0.553	0.553	1.46713
PTPRS	0.040596	0.656	0.656	1.57571
SPCS3	0.040715	-0.527	0.527	1.44093
HIPK3	0.032536	0.425	0.425	1.34257
LRCH3	0.004755	-0.574	0.574	1.48865
ANK1	0.040838	0.376	0.376	1.29774
HOTAIRM1	0.040885	-0.908	0.908	1.87644
LRRC37A2	0.040899	0.293	0.293	1.22519
ATP6V1C1	0.040924	-0.73	0.73	1.65864
EXOC5	0.040982	0.482	0.482	1.39668
ZNF747	0.040989	0.292	0.292	1.22434
JKAMP	0.041015	-0.93	0.93	1.90528
ABCD4	0.041023	-0.297	0.297	1.22859
REPS2	0.041073	0.634	0.634	1.55186
KLHL20	0.025687	-0.272	0.272	1.20748
LSG1	0.041097	-0.32	0.32	1.24833
HAS3	0.041116	0.296	0.296	1.22774
WIPF2	0.02694	0.696	0.696	1.62001
HIST1H4H	0.041179	-0.842	0.842	1.79253
WDTC1	0.041305	0.334	0.334	1.2605
TRMO	0.023882	-0.275	0.275	1.20999
ZFAND3	0.041363	0.627	0.627	1.54435
SLC25A37	0.000932	-0.508	0.508	1.42208
NEDD1	0.041401	-0.405	0.405	1.32409
SAR1B	0.027252	-0.388	0.388	1.30858
IDS	0.041526	0.609	0.609	1.5252
POT1-AS1	0.041607	0.363	0.363	1.2861
ZNF595	0.041637	0.312	0.312	1.24143
MCUR1	0.041638	0.998	0.998	1.99723
PYROXD2	0.041729	-0.332	0.332	1.25876
USP31	0.041773	0.266	0.266	1.20247
FLII	0.041919	0.494	0.494	1.40834
EGR4	0.041985	0.352	0.352	1.27633
NFYB	0.026696	-0.61	0.61	1.52626
TMEM30A	0.042108	0.29	0.29	1.22264
SCAMP1	0.017846	-0.693	0.693	1.61664
ING3	0.042169	-0.964	0.964	1.95071
CYTH2	0.04219	0.36	0.36	1.28343
UBE2L3	0.042233	0.469	0.469	1.38415
ADRA2A	0.042327	1.17	1.17	2.25012
ID2	0.042376	-1.46	1.46	2.75108
CAMTA2	0.042393	0.613	0.613	1.52944
ACTR3	0.008048	-0.924	0.924	1.89737
HABP4	0.031798	0.881	0.881	1.84165
PLAU	0.042541	0.274	0.274	1.20916
ENOSF1	0.042636	-0.304	0.304	1.23456
FYB	0.042687	0.318	0.318	1.2466
TREML2	0.042858	0.389	0.389	1.30949
NSFL1C	0.042871	0.303	0.303	1.23371
FAHD2CP	0.043052	0.268	0.268	1.20414
PLOD2	0.043108	0.779	0.779	1.71594
RNF24	0.043237	0.664	0.664	1.58447
CTNNA1	0.03284	0.61	0.61	1.52626
TMCO4	0.043259	-0.267	0.267	1.2033
NUDT3	0.024053	0.5	0.5	1.41421
MALAT1	0.004221	-0.847	0.847	1.79876
RBMS2	0.043676	0.286	0.286	1.21926
CUX1	0.043778	0.637	0.637	1.55509
RRAGD	0.043839	0.567	0.567	1.48144
ELF1	0.00829	-0.927	0.927	1.90132
ITGA2	0.043872	0.693	0.693	1.61664
C21orf91	0.044022	-0.36	0.36	1.28343
TMEM2	0.044053	-0.328	0.328	1.25527
CNKSR3	0.044068	0.666	0.666	1.58667
ZNF800	0.044146	-0.436	0.436	1.35285
WEE1	0.025271	0.533	0.533	1.44693
FBXL12	0.044243	0.284	0.284	1.21757
SRCAP	0.044277	0.3	0.3	1.23114
RGAG1	0.044285	0.274	0.274	1.20916
ILF3	0.044352	-0.397	0.397	1.31677
ASGR2	0.044357	-0.278	0.278	1.21251
MAMLD1	0.044424	0.363	0.363	1.2861
TDO2	0.04459	0.308	0.308	1.23799
UQCR10	0.044604	0.366	0.366	1.28877
CAPRIN2	0.044605	-0.691	0.691	1.6144
MALAT1	0.004221	-0.847	0.847	1.79876
RHBDD1	0.044718	0.655	0.655	1.57462
ADPRM	0.036579	-0.416	0.416	1.33422
IL19	0.045041	0.298	0.298	1.22944
ZNF611	0.045051	-0.307	0.307	1.23713
TNFRSF25	0.029759	-0.377	0.377	1.29864
ARL6IP1	0.0451	-0.565	0.565	1.47939
ARL4C	0.045102	-0.652	0.652	1.57135
WASIR2	0.045108	0.899	0.899	1.86477
RBM14	0.04523	0.291	0.291	1.22349
C2orf88	0.045404	-0.358	0.358	1.28165
GRK3	0.045604	0.752	0.752	1.68413
GUCD1	0.045614	0.466	0.466	1.38127
RNF115	0.040539	0.553	0.553	1.46713
GNA13	0.006728	0.553	0.553	1.46713
RAB5B	0.045707	0.463	0.463	1.37841
SRSF3	0.032254	-0.774	0.774	1.71
DHX30	0.045915	-0.271	0.271	1.20664
KANK1	0.046062	-0.497	0.497	1.41128
NEK4	0.04607	0.756	0.756	1.6888
C20orf166-AS1	0.0462	0.291	0.291	1.22349
C9orf66	0.046247	0.275	0.275	1.20999
ATP6V1G2	0.046283	0.283	0.283	1.21672
LGALS8	0.046287	0.623	0.623	1.54007
RREB1	0.046314	0.27	0.27	1.20581
STUB1	0.046328	0.31	0.31	1.23971
KRTAP4-5	0.046331	-0.272	0.272	1.20748
PQLC1	0.046448	0.596	0.596	1.51152
EFCAB14	0.046482	0.731	0.731	1.65979
SAP30L	0.046501	0.419	0.419	1.337
SLC39A9	0.046565	0.514	0.514	1.428
POMP	0.029187	-0.953	0.953	1.93589
RNF138	0.046635	-1.13	1.13	2.18859
NIFK	0.046794	-0.758	0.758	1.69114
TOR4A	0.047021	0.331	0.331	1.25788
FAM120AOS	0.047066	0.404	0.404	1.32317
YLPM1	0.047108	-0.4	0.4	1.31951
CAMK4	0.047135	-0.687	0.687	1.60993
FLJ35934	0.047142	0.347	0.347	1.27191
MTR	0.014739	0.507	0.507	1.42109
NBR1	0.04721	0.404	0.404	1.32317
PPIE	0.047215	0.366	0.366	1.28877
TMEM50A	0.047276	-0.324	0.324	1.2518
HIST1H4E	0.047279	-0.283	0.283	1.21672
SPATA20	0.047285	-0.268	0.268	1.20414
SAP18	0.047308	-0.643	0.643	1.56157
NCOA1	0.017347	0.405	0.405	1.32409
TMC4	0.047371	0.277	0.277	1.21167
FBXW11	0.047472	0.417	0.417	1.33515
CETP	0.047483	0.814	0.814	1.75808
KIF3B	0.047498	-0.279	0.279	1.21335
JOSD1	0.047521	0.431	0.431	1.34817
HNRNPU	0.047531	0.427	0.427	1.34443
UFD1L	0.047538	0.412	0.412	1.33053
EIF1B	0.047543	-0.574	0.574	1.48865
PECAM1	0.039583	0.675	0.675	1.5966
BCLAF1	0.021067	-0.314	0.314	1.24315
ATP6V0C	0.047865	0.416	0.416	1.33422
SCRN3	0.047874	0.303	0.303	1.23371
NCKAP1	0.047961	0.278	0.278	1.21251
CTC1	0.048026	-0.302	0.302	1.23285
NFIB	0.048053	0.589	0.589	1.5042
TBC1D15	0.048059	-0.453	0.453	1.36888
ZNF542P	0.04806	0.692	0.692	1.61552
SAV1	0.04808	0.943	0.943	1.92252
TRAT1	0.04812	-0.782	0.782	1.71951
CEBPZ	0.048202	-0.569	0.569	1.48349
PCGF5	0.048232	0.311	0.311	1.24057
ERP44	0.048273	-1.17	1.17	2.25012
EIF4E	0.007253	-0.845	0.845	1.79626
IFT74	0.04832	-0.418	0.418	1.33607
LOC101929747	0.048362	0.594	0.594	1.50943
TUG1	0.031558	0.428	0.428	1.34537
TP63	0.016521	0.278	0.278	1.21251
TUBA1B	0.048452	0.418	0.418	1.33607
PACS2	0.048515	0.629	0.629	1.54649
TBC1D14	0.048589	0.337	0.337	1.26313
ATAD2	0.04859	-0.318	0.318	1.2466
FAM134A	0.048612	0.411	0.411	1.32961
UBE2L3	0.042233	0.469	0.469	1.38415
AKR1B1	0.048645	0.583	0.583	1.49796
ST7-AS1	0.048661	0.504	0.504	1.41814
SNX29	0.02567	0.3	0.3	1.23114
IDS	0.041526	0.609	0.609	1.5252
CD300A	0.04885	-0.379	0.379	1.30044
FBXL17	0.048896	0.4	0.4	1.31951
SEZ6L	0.006828	0.297	0.297	1.22859
TTC30A	0.049124	0.364	0.364	1.28699
UBA3	0.049206	-0.72	0.72	1.64718
C22orf39	0.037582	0.49	0.49	1.40444
PAM	0.006672	0.573	0.573	1.48761
TPGS2	0.006492	-0.302	0.302	1.23285
VAMP8	0.049396	0.534	0.534	1.44794
CSRP1	0.049449	0.619	0.619	1.53581
TSPAN2	0.049515	0.643	0.643	1.56157
C19orf25	0.04967	0.352	0.352	1.27633
PAM	0.006672	0.573	0.573	1.48761
CBL	0.049776	0.509	0.509	1.42306
EHD2	0.049853	0.3	0.3	1.23114
KLHL8	0.049859	0.393	0.393	1.31312
ARPC1A	0.049953	0.545	0.545	1.45902

## Sheet: S5 26 DEGs
Gene.symbol	logFC(GSE66426)	logFC（GSE32226ASA+CLO）
TBCB	0.272	-1.033
TBC1D14	0.337	0.837295
TC2N	0.349	-1.26299
UGGT1	0.46	0.80447
NDUFA6	-0.308	-0.683765
AK3	0.364	-0.711125
ARL6IP1	-0.565	-0.57752
MAP3K5	0.565	1.25388
SLC8A1	0.279	1.23427
TIMM22	0.625	-0.908425
NQO2	0.631	1.73658
DNAJC7	-0.529	-0.59542
STX11	0.678	1.26029
REPS2	0.634	1.45176
RBX1	-0.459	-1.47501
RPS4Y1	-1.57	-1.4707
NAMPT	0.388	0.93953
SP100	0.332	0.86025
TACC1	0.604	0.72783
RBM14	0.291	-0.65359
CEP97	-0.284	0.58645
KLHL8	0.393	1.06997
AKR1B1	0.583	-0.681885
NDUFA1	-0.337	-0.792915
NCOA1	0.405	1.07155
ZFAND3	0.627	0.871975
GOSR2	0.394	-0.697345
STS	0.466	0.98634
DOCK5	0.346	1.37426
RPS27L	-1.52	-0.668085
CAT	-0.384	-0.84842
JAK1	0.426	0.728385
MBP	0.384	0.70745
PPIE	0.366	-0.650245
IGF2R	-0.354	1.46915
FAM127B	0.404	-0.69162
MFSD9	0.311	0.94824
PXK	1.05	1.06472

## Sheet: S6 GO KEGG
Category	Term	Count	%	PValue	Genes	List Total	Pop Hits	Pop Total	Fold Enrichment	Bonferroni	Benjamini	FDR
GOTERM_BP_DIRECT	GO:0000165~MAPK cascade	3	11.5385	0.010183	MBP, MAP3K5, RBX1	25	126	19734	18.7943	0.94248	1	1
GOTERM_BP_DIRECT	GO:1900076~regulation of cellular response to insulin stimulus	2	7.69231	0.0120982	NCOA1, RBX1	25	10	19734	157.872	0.966492	1	1
GOTERM_BP_DIRECT	GO:0060333~type II interferon-mediated signaling pathway	2	7.69231	0.0157002	SP100, JAK1	25	13	19734	121.44	0.987907	1	1
GOTERM_BP_DIRECT	GO:0032526~response to retinoic acid	2	7.69231	0.0545006	NCOA1, SP100	25	46	19734	34.32	1	1	1
GOTERM_BP_DIRECT	GO:0060337~type I interferon-mediated signaling pathway	2	7.69231	0.0568044	SP100, JAK1	25	48	19734	32.89	1	1	1
GOTERM_BP_DIRECT	GO:0009060~aerobic respiration	2	7.69231	0.0795486	CAT, NDUFA1	25	68	19734	23.2165	1	1	1
GOTERM_BP_DIRECT	GO:0021987~cerebral cortex development	2	7.69231	0.0907227	NCOA1, TACC1	25	78	19734	20.24	1	1	1
GOTERM_BP_DIRECT	GO:0032355~response to estradiol	2	7.69231	0.0995682	NCOA1, CAT	25	86	19734	18.3572	1	1	1
GOTERM_CC_DIRECT	GO:0005829~cytosol	16	61.5385	0.000287706	NCOA1, DOCK5, NQO2, PXK, ARL6IP1, RPS4Y1, RBX1, DNAJC7, CAT, NAMPT, REPS2, TBC1D14, TACC1, MBP, JAK1, MAP3K5	25	5649	20887	2.36638	0.0252844	0.0256058	0.0256058
GOTERM_CC_DIRECT	GO:0032991~protein-containing complex	6	23.0769	0.000939971	NCOA1, PXK, CAT, MBP, UGGT1, MAP3K5	25	684	20887	7.32877	0.0802899	0.0418287	0.0418287
GOTERM_CC_DIRECT	GO:0031463~Cul3-RING ubiquitin ligase complex	2	7.69231	0.0449877	KLHL8, RBX1	25	40	20887	41.774	0.983374	1	1
GOTERM_CC_DIRECT	GO:0022627~cytosolic small ribosomal subunit	2	7.69231	0.0581013	RPS27L, RPS4Y1	25	52	20887	32.1338	0.995143	1	1
GOTERM_CC_DIRECT	GO:0071944~cell periphery	2	7.69231	0.0667477	MBP, SLC8A1	25	60	20887	27.8493	0.997862	1	1
GOTERM_CC_DIRECT	GO:0005654~nucleoplasm	9	34.6154	0.0748828	NCOA1, SP100, NQO2, DNAJC7, KLHL8, TBC1D14, RPS4Y1, SLC8A1, RBX1	25	4030	20887	1.86584	0.999019	1	1
GOTERM_CC_DIRECT	GO:0005737~cytoplasm	11	42.3077	0.0964288	DOCK5, SP100, PXK, DNAJC7, NAMPT, CAT, REPS2, TACC1, JAK1, MAP3K5, RBX1	25	5754	20887	1.5972	0.99988	1	1
GOTERM_MF_DIRECT	GO:0046965~nuclear retinoid X receptor binding	2	7.69231	0.0230664	NCOA1, TACC1	26	18	19304	82.4957	0.885857	1	1
GOTERM_MF_DIRECT	GO:0030331~nuclear estrogen receptor binding	2	7.69231	0.0530283	NCOA1, TACC1	26	42	19304	35.3553	0.9937	1	1
GOTERM_MF_DIRECT	GO:0016922~nuclear receptor binding	2	7.69231	0.0554849	NCOA1, TACC1	26	44	19304	33.7483	0.995052	1	1
GOTERM_MF_DIRECT	GO:0042803~protein homodimerization activity	4	15.3846	0.0712812	SP100, NQO2, CAT, MAP3K5	26	750	19304	3.95979	0.998969	1	1
GOTERM_MF_DIRECT	GO:0030374~nuclear receptor coactivator activity	2	7.69231	0.0725106	NCOA1, TACC1	26	58	19304	25.6021	0.999089	1	1
KEGG_PATHWAY	hsa04141:Protein processing in endoplasmic reticulum	3	11.5385	0.0249528	UGGT1, MAP3K5, RBX1	14	170	8840	11.1429	0.897125	1	1
KEGG_PATHWAY	hsa05208:Chemical carcinogenesis - reactive oxygen species	3	11.5385	0.0421675	CAT, NDUFA1, MAP3K5	14	226	8840	8.3818	0.979296	1	1
KEGG_PATHWAY	hsa05171:Coronavirus disease - COVID-19	3	11.5385	0.0463138	RPS27L, RPS4Y1, JAK1	14	238	8840	7.95918	0.985988	1	1

## Sheet: S7 LD of EAS
	rs117745198	rs12327105	rs73488949	rs4890870	rs12964215	rs73968246	rs9199	rs470822	rs470554	rs470555	rs470724	rs470717	rs470181	rs470823	rs470826	rs2279079	rs12959623	rs35635526	rs8090438	rs3752070	rs470212	rs470670	rs7234131	rs10454721	rs10454722	rs28687330	rs1667901	rs2013313	rs896041	rs896040	rs148528182	rs72977144	rs4890903	rs55676328	rs370025921	rs12967490	rs12607487	rs72977159	rs1789110	rs12959839	rs17664656	rs4349237	rs8094582	rs2003374	rs11665027	rs12606144	rs12604633	rs12604639	rs75378466
rs117745198	NA	NA	NA	NA	NA	NA	NA	NA	NA	NA	NA	NA	NA	NA	NA	NA	NA	NA	NA	NA	NA	NA	NA	NA	NA	NA	NA	NA	NA	NA	NA	NA	NA	NA	NA	NA	NA	NA	NA	NA	NA	NA	NA	NA	NA	NA	NA	NA	NA
rs12327105	NA	1	NA	0	0	NA	0	0	0	0	0	0	0	0	0	0.001	0.001	0	0	0	0.001	0.001	0	0	0	0	0	0	0	0	0	0	0	0	0	0	NA	0	0.001	0	0	0	0	0	0	0	0	0	0
rs73488949	NA	NA	NA	NA	NA	NA	NA	NA	NA	NA	NA	NA	NA	NA	NA	NA	NA	NA	NA	NA	NA	NA	NA	NA	NA	NA	NA	NA	NA	NA	NA	NA	NA	NA	NA	NA	NA	NA	NA	NA	NA	NA	NA	NA	NA	NA	NA	NA	NA
rs4890870	NA	0	NA	1	0.959	NA	0.795	0.752	0.756	0.756	0.737	0.684	0.745	0.725	0.725	0.841	0.679	0.334	0.033	0.001	0.001	0.001	0	0.002	0.003	0.001	0.003	0.003	0.003	0.003	0.002	0.001	0.002	0.002	0.001	0.002	NA	0.001	0	0.002	0.001	0	0	0	0	0.001	0	0	0.002
rs12964215	NA	0	NA	0.959	1	NA	0.799	0.764	0.767	0.767	0.747	0.694	0.755	0.735	0.735	0.852	0.683	0.356	0.037	0.001	0.001	0.001	0	0.003	0.003	0.001	0.002	0.002	0.002	0.002	0.002	0.001	0.002	0.002	0.001	0.002	NA	0.001	0	0.001	0.001	0	0	0	0	0	0	0	0.002
rs73968246	NA	NA	NA	NA	NA	NA	NA	NA	NA	NA	NA	NA	NA	NA	NA	NA	NA	NA	NA	NA	NA	NA	NA	NA	NA	NA	NA	NA	NA	NA	NA	NA	NA	NA	NA	NA	NA	NA	NA	NA	NA	NA	NA	NA	NA	NA	NA	NA	NA
rs9199	NA	0	NA	0.795	0.799	NA	1	0.917	0.921	0.921	0.903	0.841	0.903	0.891	0.891	0.771	0.627	0.298	0.062	0	0	0	0.002	0.002	0.002	0.003	0.002	0.002	0.002	0.002	0.002	0.003	0.002	0.002	0.003	0.002	NA	0.003	0	0.001	0.001	0	0	0	0	0.001	0	0	0.001
rs470822	NA	0	NA	0.752	0.764	NA	0.917	1	0.996	0.996	0.943	0.879	0.934	0.921	0.921	0.818	0.657	0.321	0.061	0	0.001	0.001	0.002	0.001	0.001	0.003	0.001	0.001	0.001	0.001	0.001	0.003	0.001	0.001	0.003	0.001	NA	0.003	0	0.001	0	0	0	0	0	0	0	0	0.003
rs470554	NA	0	NA	0.756	0.767	NA	0.921	0.996	1	1	0.947	0.883	0.938	0.925	0.925	0.813	0.66	0.324	0.063	0	0.001	0.001	0.002	0.001	0.001	0.003	0.001	0.001	0.001	0.001	0.001	0.003	0.001	0.001	0.003	0.001	NA	0.003	0	0.001	0.001	0	0	0	0	0	0	0	0.003
rs470555	NA	0	NA	0.756	0.767	NA	0.921	0.996	1	1	0.947	0.883	0.938	0.925	0.925	0.813	0.66	0.324	0.063	0	0.001	0.001	0.002	0.001	0.001	0.003	0.001	0.001	0.001	0.001	0.001	0.003	0.001	0.001	0.003	0.001	NA	0.003	0	0.001	0.001	0	0	0	0	0	0	0	0.003
rs470724	NA	0	NA	0.737	0.747	NA	0.903	0.943	0.947	0.947	1	0.935	0.991	0.977	0.977	0.8	0.649	0.32	0.073	0	0.001	0.001	0.002	0.002	0.002	0.003	0.002	0.002	0.002	0.002	0.001	0.003	0.001	0.001	0.003	0.001	NA	0.003	0	0.001	0.001	0	0	0	0	0	0	0	0.003
rs470717	NA	0	NA	0.684	0.694	NA	0.841	0.879	0.883	0.883	0.935	1	0.926	0.913	0.913	0.745	0.605	0.293	0.06	0.001	0.001	0.001	0.002	0.002	0.002	0.003	0.002	0.002	0.002	0.002	0.001	0.003	0.001	0.001	0.003	0.001	NA	0.003	0	0.001	0.001	0	0.001	0.001	0.001	0.001	0	0	0.004
rs470181	NA	0	NA	0.745	0.755	NA	0.903	0.934	0.938	0.938	0.991	0.926	1	0.977	0.977	0.8	0.641	0.315	0.07	0	0.001	0.001	0.002	0.002	0.002	0.003	0.002	0.002	0.002	0.002	0.001	0.003	0.001	0.001	0.003	0.001	NA	0.003	0	0.001	0.001	0	0	0	0	0	0	0	0.003
rs470823	NA	0	NA	0.725	0.735	NA	0.891	0.921	0.925	0.925	0.977	0.913	0.977	1	1	0.804	0.652	0.322	0.072	0.001	0.001	0.001	0.002	0.002	0.002	0.003	0.002	0.002	0.002	0.002	0.001	0.003	0.001	0.001	0.003	0.001	NA	0.003	0	0.001	0.001	0	0	0	0	0	0	0	0.003
rs470826	NA	0	NA	0.725	0.735	NA	0.891	0.921	0.925	0.925	0.977	0.913	0.977	1	1	0.804	0.652	0.322	0.072	0.001	0.001	0.001	0.002	0.002	0.002	0.003	0.002	0.002	0.002	0.002	0.001	0.003	0.001	0.001	0.003	0.001	NA	0.003	0	0.001	0.001	0	0	0	0	0	0	0	0.003
rs2279079	NA	0.001	NA	0.841	0.852	NA	0.771	0.818	0.813	0.813	0.8	0.745	0.8	0.804	0.804	1	0.799	0.425	0.057	0.001	0.003	0.003	0	0.001	0.001	0.001	0.001	0.001	0.001	0.001	0.001	0.001	0.001	0.001	0.001	0.001	NA	0.001	0	0.001	0	0	0	0	0	0	0	0	0.001
rs12959623	NA	0.001	NA	0.679	0.683	NA	0.627	0.657	0.66	0.66	0.649	0.605	0.641	0.652	0.652	0.799	1	0.314	0.043	0.001	0.007	0.007	0.001	0	0	0.001	0	0	0	0	0	0.001	0	0	0.001	0	NA	0.001	0	0	0	0	0	0	0	0	0	0	0
rs35635526	NA	0	NA	0.334	0.356	NA	0.298	0.321	0.324	0.324	0.32	0.293	0.315	0.322	0.322	0.425	0.314	1	0.078	0.003	0.016	0.016	0	0	0	0	0	0	0	0	0	0	0	0	0	0	NA	0	0.002	0	0	0	0	0	0	0	0	0	0.002
rs8090438	NA	0	NA	0.033	0.037	NA	0.062	0.061	0.063	0.063	0.073	0.06	0.07	0.072	0.072	0.057	0.043	0.078	1	0.007	0.026	0.026	0.002	0.001	0.001	0.001	0.001	0.001	0.001	0.001	0.001	0.001	0	0	0.001	0	NA	0.001	0.003	0	0	0.003	0.003	0.004	0.004	0	0.003	0.004	0.002
rs3752070	NA	0	NA	0.001	0.001	NA	0	0	0	0	0	0.001	0	0.001	0.001	0.001	0.001	0.003	0.007	1	0.014	0.013	0.003	0.001	0	0.003	0.001	0.001	0.001	0.001	0.001	0.003	0.001	0.001	0.003	0.001	NA	0.003	0	0.001	0	0	0	0	0	0	0	0	0.001
rs470212	NA	0.001	NA	0.001	0.001	NA	0	0.001	0.001	0.001	0.001	0.001	0.001	0.001	0.001	0.003	0.007	0.016	0.026	0.014	1	0.995	0.002	0	0	0.001	0	0	0	0	0	0.001	0	0	0.001	0	NA	0.001	0.001	0.001	0.001	0	0	0	0	0.001	0	0	0
rs470670	NA	0.001	NA	0.001	0.001	NA	0	0.001	0.001	0.001	0.001	0.001	0.001	0.001	0.001	0.003	0.007	0.016	0.026	0.013	0.995	1	0.002	0	0	0.001	0	0	0	0	0	0.001	0	0	0.001	0	NA	0.001	0.001	0.001	0.001	0	0	0	0	0.001	0	0	0
rs7234131	NA	0	NA	0	0	NA	0.002	0.002	0.002	0.002	0.002	0.002	0.002	0.002	0.002	0	0.001	0	0.002	0.003	0.002	0.002	1	0.001	0.001	0.799	0.001	0.001	0.001	0.001	0.001	0.799	0.001	0.001	0.799	0.001	NA	0.799	0.006	0.001	0.01	0.004	0.004	0.004	0.004	0.01	0.004	0.004	0
rs10454721	NA	0	NA	0.002	0.003	NA	0.002	0.001	0.001	0.001	0.002	0.002	0.002	0.002	0.002	0.001	0	0	0.001	0.001	0	0	0.001	1	0.938	0.001	0.914	0.914	0.914	0.914	0.877	0.001	0.897	0.897	0.001	0.897	NA	0.001	0.183	0.809	0.76	0.178	0.177	0.178	0.175	0.739	0.174	0.176	0.012
rs10454722	NA	0	NA	0.003	0.003	NA	0.002	0.001	0.001	0.001	0.002	0.002	0.002	0.002	0.002	0.001	0	0	0.001	0	0	0	0.001	0.938	1	0.001	0.903	0.903	0.903	0.903	0.867	0.001	0.886	0.886	0.001	0.886	NA	0.001	0.201	0.798	0.75	0.162	0.161	0.162	0.16	0.729	0.159	0.16	0.012
rs28687330	NA	0	NA	0.001	0.001	NA	0.003	0.003	0.003	0.003	0.003	0.003	0.003	0.003	0.003	0.001	0.001	0	0.001	0.003	0.001	0.001	0.799	0.001	0.001	1	0.001	0.001	0.001	0.001	0.001	1	0.001	0.001	1	0.001	NA	1	0.005	0.001	0.014	0.003	0.003	0.003	0.003	0.014	0.003	0.003	0
rs1667901	NA	0	NA	0.003	0.002	NA	0.002	0.001	0.001	0.001	0.002	0.002	0.002	0.002	0.002	0.001	0	0	0.001	0.001	0	0	0.001	0.914	0.903	0.001	1	1	1	1	0.963	0.001	0.982	0.982	0.001	0.982	NA	0.001	0.21	0.887	0.835	0.192	0.191	0.192	0.189	0.802	0.183	0.185	0.012
rs2013313	NA	0	NA	0.003	0.002	NA	0.002	0.001	0.001	0.001	0.002	0.002	0.002	0.002	0.002	0.001	0	0	0.001	0.001	0	0	0.001	0.914	0.903	0.001	1	1	1	1	0.963	0.001	0.982	0.982	0.001	0.982	NA	0.001	0.21	0.887	0.835	0.192	0.191	0.192	0.189	0.802	0.183	0.185	0.012
rs896041	NA	0	NA	0.003	0.002	NA	0.002	0.001	0.001	0.001	0.002	0.002	0.002	0.002	0.002	0.001	0	0	0.001	0.001	0	0	0.001	0.914	0.903	0.001	1	1	1	1	0.963	0.001	0.982	0.982	0.001	0.982	NA	0.001	0.21	0.887	0.835	0.192	0.191	0.192	0.189	0.802	0.183	0.185	0.012
rs896040	NA	0	NA	0.003	0.002	NA	0.002	0.001	0.001	0.001	0.002	0.002	0.002	0.002	0.002	0.001	0	0	0.001	0.001	0	0	0.001	0.914	0.903	0.001	1	1	1	1	0.963	0.001	0.982	0.982	0.001	0.982	NA	0.001	0.21	0.887	0.835	0.192	0.191	0.192	0.189	0.802	0.183	0.185	0.012
rs148528182	NA	0	NA	0.002	0.002	NA	0.002	0.001	0.001	0.001	0.001	0.001	0.001	0.001	0.001	0.001	0	0	0.001	0.001	0	0	0.001	0.877	0.867	0.001	0.963	0.963	0.963	0.963	1	0.001	0.957	0.957	0.001	0.957	NA	0.001	0.205	0.865	0.813	0.187	0.186	0.187	0.184	0.781	0.178	0.18	0.012
rs72977144	NA	0	NA	0.001	0.001	NA	0.003	0.003	0.003	0.003	0.003	0.003	0.003	0.003	0.003	0.001	0.001	0	0.001	0.003	0.001	0.001	0.799	0.001	0.001	1	0.001	0.001	0.001	0.001	0.001	1	0.001	0.001	1	0.001	NA	1	0.005	0.001	0.014	0.003	0.003	0.003	0.003	0.014	0.003	0.003	0
rs4890903	NA	0	NA	0.002	0.002	NA	0.002	0.001	0.001	0.001	0.001	0.001	0.001	0.001	0.001	0.001	0	0	0	0.001	0	0	0.001	0.897	0.886	0.001	0.982	0.982	0.982	0.982	0.957	0.001	1	1	0.001	1	NA	0.001	0.214	0.903	0.851	0.195	0.194	0.195	0.193	0.818	0.187	0.189	0.013
rs55676328	NA	0	NA	0.002	0.002	NA	0.002	0.001	0.001	0.001	0.001	0.001	0.001	0.001	0.001	0.001	0	0	0	0.001	0	0	0.001	0.897	0.886	0.001	0.982	0.982	0.982	0.982	0.957	0.001	1	1	0.001	1	NA	0.001	0.214	0.903	0.851	0.195	0.194	0.195	0.193	0.818	0.187	0.189	0.013
rs370025921	NA	0	NA	0.001	0.001	NA	0.003	0.003	0.003	0.003	0.003	0.003	0.003	0.003	0.003	0.001	0.001	0	0.001	0.003	0.001	0.001	0.799	0.001	0.001	1	0.001	0.001	0.001	0.001	0.001	1	0.001	0.001	1	0.001	NA	1	0.005	0.001	0.014	0.003	0.003	0.003	0.003	0.014	0.003	0.003	0
rs12967490	NA	0	NA	0.002	0.002	NA	0.002	0.001	0.001	0.001	0.001	0.001	0.001	0.001	0.001	0.001	0	0	0	0.001	0	0	0.001	0.897	0.886	0.001	0.982	0.982	0.982	0.982	0.957	0.001	1	1	0.001	1	NA	0.001	0.214	0.903	0.851	0.195	0.194	0.195	0.193	0.818	0.187	0.189	0.013
rs12607487	NA	NA	NA	NA	NA	NA	NA	NA	NA	NA	NA	NA	NA	NA	NA	NA	NA	NA	NA	NA	NA	NA	NA	NA	NA	NA	NA	NA	NA	NA	NA	NA	NA	NA	NA	NA	NA	NA	NA	NA	NA	NA	NA	NA	NA	NA	NA	NA	NA
rs72977159	NA	0	NA	0.001	0.001	NA	0.003	0.003	0.003	0.003	0.003	0.003	0.003	0.003	0.003	0.001	0.001	0	0.001	0.003	0.001	0.001	0.799	0.001	0.001	1	0.001	0.001	0.001	0.001	0.001	1	0.001	0.001	1	0.001	NA	1	0.005	0.001	0.014	0.003	0.003	0.003	0.003	0.014	0.003	0.003	0
rs1789110	NA	0.001	NA	0	0	NA	0	0	0	0	0	0	0	0	0	0	0	0.002	0.003	0	0.001	0.001	0.006	0.183	0.201	0.005	0.21	0.21	0.21	0.21	0.205	0.005	0.214	0.214	0.005	0.214	NA	0.005	1	0.237	0.209	0.093	0.092	0.088	0.086	0.205	0.085	0.082	0.06
rs12959839	NA	0	NA	0.002	0.001	NA	0.001	0.001	0.001	0.001	0.001	0.001	0.001	0.001	0.001	0.001	0	0	0	0.001	0.001	0.001	0.001	0.809	0.798	0.001	0.887	0.887	0.887	0.887	0.865	0.001	0.903	0.903	0.001	0.903	NA	0.001	0.237	1	0.944	0.217	0.216	0.217	0.214	0.91	0.209	0.211	0.015
rs17664656	NA	0	NA	0.001	0.001	NA	0.001	0	0.001	0.001	0.001	0.001	0.001	0.001	0.001	0	0	0	0	0	0.001	0.001	0.01	0.76	0.75	0.014	0.835	0.835	0.835	0.835	0.813	0.014	0.851	0.851	0.014	0.851	NA	0.014	0.209	0.944	1	0.234	0.233	0.234	0.231	0.966	0.226	0.228	0.018
rs4349237	NA	0	NA	0	0	NA	0	0	0	0	0	0	0	0	0	0	0	0	0.003	0	0	0	0.004	0.178	0.162	0.003	0.192	0.192	0.192	0.192	0.187	0.003	0.195	0.195	0.003	0.195	NA	0.003	0.093	0.217	0.234	1	0.996	0.984	0.968	0.229	0.953	0.949	0.087
rs8094582	NA	0	NA	0	0	NA	0	0	0	0	0	0.001	0	0	0	0	0	0	0.003	0	0	0	0.004	0.177	0.161	0.003	0.191	0.191	0.191	0.191	0.186	0.003	0.194	0.194	0.003	0.194	NA	0.003	0.092	0.216	0.233	0.996	1	0.98	0.964	0.228	0.949	0.945	0.087
rs2003374	NA	0	NA	0	0	NA	0	0	0	0	0	0.001	0	0	0	0	0	0	0.004	0	0	0	0.004	0.178	0.162	0.003	0.192	0.192	0.192	0.192	0.187	0.003	0.195	0.195	0.003	0.195	NA	0.003	0.088	0.217	0.234	0.984	0.98	1	0.984	0.229	0.968	0.964	0.087
rs11665027	NA	0	NA	0	0	NA	0	0	0	0	0	0.001	0	0	0	0	0	0	0.004	0	0	0	0.004	0.175	0.16	0.003	0.189	0.189	0.189	0.189	0.184	0.003	0.193	0.193	0.003	0.193	NA	0.003	0.086	0.214	0.231	0.968	0.964	0.984	1	0.236	0.984	0.98	0.086
rs12606144	NA	0	NA	0.001	0	NA	0.001	0	0	0	0	0.001	0	0	0	0	0	0	0	0	0.001	0.001	0.01	0.739	0.729	0.014	0.802	0.802	0.802	0.802	0.781	0.014	0.818	0.818	0.014	0.818	NA	0.014	0.205	0.91	0.966	0.229	0.228	0.229	0.236	1	0.235	0.237	0.018
rs12604633	NA	0	NA	0	0	NA	0	0	0	0	0	0	0	0	0	0	0	0	0.003	0	0	0	0.004	0.174	0.159	0.003	0.183	0.183	0.183	0.183	0.178	0.003	0.187	0.187	0.003	0.187	NA	0.003	0.085	0.209	0.226	0.953	0.949	0.968	0.984	0.235	1	0.98	0.084
rs12604639	NA	0	NA	0	0	NA	0	0	0	0	0	0	0	0	0	0	0	0	0.004	0	0	0	0.004	0.176	0.16	0.003	0.185	0.185	0.185	0.185	0.18	0.003	0.189	0.189	0.003	0.189	NA	0.003	0.082	0.211	0.228	0.949	0.945	0.964	0.98	0.237	0.98	1	0.09
rs75378466	NA	0	NA	0.002	0.002	NA	0.001	0.003	0.003	0.003	0.003	0.004	0.003	0.003	0.003	0.001	0	0.002	0.002	0.001	0	0	0	0.012	0.012	0	0.012	0.012	0.012	0.012	0.012	0	0.013	0.013	0	0.013	NA	0	0.06	0.015	0.018	0.087	0.087	0.087	0.086	0.018	0.084	0.09	1
rs17060567	NA	NA	NA	NA	NA	NA	NA	NA	NA	NA	NA	NA	NA	NA	NA	NA	NA	NA	NA	NA	NA	NA	NA	NA	NA	NA	NA	NA	NA	NA	NA	NA	NA	NA	NA	NA	NA	NA	NA	NA	NA	NA	NA	NA	NA	NA	NA	NA	NA
rs12606954	NA	0.001	NA	0.002	0.002	NA	0.001	0.002	0.002	0.002	0.001	0.002	0.001	0.001	0.001	0.001	0	0.004	0	0.001	0	0	0.001	0	0	0.001	0	0	0	0	0	0.001	0	0	0.001	0	NA	0.001	0.051	0	0	0.032	0.033	0.032	0.032	0	0.031	0.034	0.608
rs1667943	NA	NA	NA	NA	NA	NA	NA	NA	NA	NA	NA	NA	NA	NA	NA	NA	NA	NA	NA	NA	NA	NA	NA	NA	NA	NA	NA	NA	NA	NA	NA	NA	NA	NA	NA	NA	NA	NA	NA	NA	NA	NA	NA	NA	NA	NA	NA	NA	NA
rs76650177	NA	NA	NA	NA	NA	NA	NA	NA	NA	NA	NA	NA	NA	NA	NA	NA	NA	NA	NA	NA	NA	NA	NA	NA	NA	NA	NA	NA	NA	NA	NA	NA	NA	NA	NA	NA	NA	NA	NA	NA	NA	NA	NA	NA	NA	NA	NA	NA	NA
rs61484853	NA	0	NA	0	0	NA	0	0	0	0	0	0	0	0	0	0	0	0.004	0	0.001	0.004	0.004	0	0.045	0.044	0	0.05	0.05	0.05	0.05	0.052	0	0.049	0.049	0	0.049	NA	0	0.007	0.044	0.055	0.011	0.011	0.011	0.011	0.055	0.011	0.011	0.002
rs62104604	NA	0.001	NA	0	0	NA	0	0	0	0	0	0	0	0	0	0	0.001	0	0	0.002	0	0	0.001	0.004	0.005	0.001	0.004	0.004	0.004	0.004	0.003	0.001	0.004	0.004	0.001	0.004	NA	0.001	0.001	0.007	0.007	0.12	0.121	0.12	0.119	0.007	0.119	0.121	0.278
rs35586067	NA	0.001	NA	0	0	NA	0	0	0	0	0	0	0	0	0	0	0.001	0	0	0.002	0	0	0.001	0.004	0.005	0.001	0.004	0.004	0.004	0.004	0.003	0.001	0.004	0.004	0.001	0.004	NA	0.001	0.001	0.007	0.007	0.12	0.121	0.12	0.119	0.007	0.119	0.121	0.278
rs35409384	NA	0.001	NA	0	0	NA	0	0	0	0	0	0	0	0	0	0	0.001	0	0	0.002	0	0	0.001	0.004	0.005	0.001	0.004	0.004	0.004	0.004	0.003	0.001	0.004	0.004	0.001	0.004	NA	0.001	0.001	0.007	0.007	0.12	0.121	0.12	0.119	0.007	0.119	0.121	0.278
rs34299789	NA	0.001	NA	0	0	NA	0	0	0	0	0	0	0	0	0	0	0.001	0	0	0.002	0	0	0.001	0.004	0.005	0.001	0.004	0.004	0.004	0.004	0.003	0.001	0.004	0.004	0.001	0.004	NA	0.001	0.001	0.007	0.007	0.12	0.121	0.12	0.119	0.007	0.119	0.121	0.278
rs62104607	NA	0.001	NA	0	0	NA	0	0	0	0	0	0	0	0	0	0	0.001	0	0	0.002	0	0	0.001	0.004	0.005	0.001	0.004	0.004	0.004	0.004	0.003	0.001	0.004	0.004	0.001	0.004	NA	0.001	0.001	0.007	0.007	0.12	0.121	0.12	0.119	0.007	0.119	0.121	0.278
rs1667940	NA	0.001	NA	0	0	NA	0	0	0	0	0	0	0	0	0	0	0.001	0	0	0.002	0	0	0.001	0.004	0.005	0.001	0.004	0.004	0.004	0.004	0.003	0.001	0.004	0.004	0.001	0.004	NA	0.001	0.001	0.007	0.007	0.12	0.121	0.12	0.119	0.007	0.119	0.121	0.278
rs17060576	NA	0.001	NA	0	0	NA	0	0	0	0	0	0	0	0	0	0	0.001	0	0	0.002	0	0	0.001	0.004	0.005	0.001	0.004	0.004	0.004	0.004	0.003	0.001	0.004	0.004	0.001	0.004	NA	0.001	0.001	0.007	0.007	0.12	0.121	0.12	0.119	0.007	0.119	0.121	0.278
rs17060582	NA	0.001	NA	0	0	NA	0	0	0	0	0	0	0	0	0	0	0.001	0	0	0.002	0	0	0.001	0.004	0.005	0.001	0.004	0.004	0.004	0.004	0.003	0.001	0.004	0.004	0.001	0.004	NA	0.001	0.001	0.007	0.007	0.12	0.121	0.12	0.119	0.007	0.119	0.121	0.278
rs73970946	NA	0.001	NA	0	0	NA	0	0	0	0	0	0	0	0	0	0	0.001	0	0	0.002	0	0	0.001	0.004	0.005	0.001	0.004	0.004	0.004	0.004	0.003	0.001	0.004	0.004	0.001	0.004	NA	0.001	0.001	0.007	0.007	0.12	0.121	0.12	0.119	0.007	0.119	0.121	0.278
rs12604991	NA	0.001	NA	0	0	NA	0	0	0	0	0	0	0	0	0	0	0.001	0	0	0.002	0	0	0.001	0.004	0.005	0.001	0.004	0.004	0.004	0.004	0.003	0.001	0.004	0.004	0.001	0.004	NA	0.001	0.001	0.007	0.007	0.12	0.121	0.12	0.119	0.007	0.119	0.121	0.278
rs1667939	NA	0.001	NA	0	0	NA	0	0	0	0	0	0	0	0	0	0	0.001	0	0	0.002	0	0	0.001	0.004	0.005	0.001	0.004	0.004	0.004	0.004	0.003	0.001	0.004	0.004	0.001	0.004	NA	0.001	0.001	0.007	0.007	0.119	0.119	0.119	0.117	0.007	0.117	0.119	0.276
rs1632607	NA	0.001	NA	0	0	NA	0	0	0	0	0	0	0	0	0	0	0.001	0	0	0.002	0	0	0.001	0.004	0.005	0.001	0.004	0.004	0.004	0.004	0.003	0.001	0.004	0.004	0.001	0.004	NA	0.001	0.001	0.007	0.007	0.12	0.121	0.12	0.119	0.007	0.119	0.121	0.278
rs1630067	NA	0.001	NA	0	0	NA	0	0	0	0	0	0	0	0	0	0	0.001	0	0	0.002	0	0	0.001	0.004	0.005	0.001	0.004	0.004	0.004	0.004	0.003	0.001	0.004	0.004	0.001	0.004	NA	0.001	0.001	0.007	0.007	0.12	0.121	0.12	0.119	0.007	0.119	0.121	0.278
rs1789077	NA	0.001	NA	0	0	NA	0	0	0	0	0	0	0	0	0	0	0.001	0	0	0.002	0	0	0.001	0.004	0.005	0.001	0.004	0.004	0.004	0.004	0.003	0.001	0.004	0.004	0.001	0.004	NA	0.001	0.001	0.007	0.007	0.12	0.121	0.12	0.119	0.007	0.119	0.121	0.278
rs1789075	NA	0.001	NA	0	0	NA	0	0	0	0	0	0	0	0	0	0	0.001	0	0	0.002	0	0	0.001	0.004	0.005	0.001	0.004	0.004	0.004	0.004	0.003	0.001	0.004	0.004	0.001	0.004	NA	0.001	0.001	0.007	0.007	0.12	0.121	0.12	0.119	0.007	0.119	0.121	0.278
rs1624050	NA	0.001	NA	0	0	NA	0	0	0	0	0	0	0	0	0	0	0.001	0	0	0.002	0	0	0.001	0.004	0.005	0.001	0.004	0.004	0.004	0.004	0.003	0.001	0.004	0.004	0.001	0.004	NA	0.001	0.001	0.007	0.007	0.12	0.121	0.12	0.119	0.007	0.119	0.121	0.278
rs73970949	NA	0.001	NA	0	0	NA	0	0	0	0	0	0	0	0	0	0	0.001	0	0	0.002	0	0	0.001	0.004	0.005	0.001	0.004	0.004	0.004	0.004	0.003	0.001	0.004	0.004	0.001	0.004	NA	0.001	0.001	0.007	0.007	0.12	0.121	0.12	0.119	0.007	0.119	0.121	0.278
rs2167163	NA	0	NA	0	0	NA	0	0	0	0	0	0	0	0	0	0	0	0.005	0	0.001	0.004	0.005	0	0.048	0.047	0	0.054	0.054	0.054	0.054	0.056	0	0.053	0.053	0	0.053	NA	0	0.008	0.047	0.052	0.01	0.01	0.01	0.01	0.052	0.011	0.01	0.002
rs1621393	NA	0.001	NA	0	0	NA	0	0	0	0	0	0	0	0	0	0	0.001	0	0	0.002	0	0	0.002	0.002	0.004	0.001	0.002	0.002	0.002	0.002	0.002	0.001	0.002	0.002	0.001	0.002	NA	0.001	0	0.005	0.005	0.116	0.114	0.116	0.114	0.005	0.114	0.117	0.268
rs2122451	NA	0.001	NA	0	0	NA	0	0	0	0	0	0	0	0	0	0	0.001	0	0	0.002	0	0	0.001	0.004	0.006	0.001	0.005	0.005	0.005	0.005	0.004	0.001	0.005	0.005	0.001	0.005	NA	0.001	0.001	0.009	0.009	0.124	0.125	0.124	0.122	0.009	0.123	0.125	0.281
rs75082552	NA	0	NA	0.003	0.003	NA	0.002	0.003	0.003	0.003	0.003	0.004	0.003	0.003	0.003	0.002	0	0.001	0	0.001	0.001	0.001	0	0.011	0.012	0	0.012	0.012	0.012	0.012	0.011	0	0.012	0.012	0	0.012	NA	0	0.031	0.014	0.017	0.055	0.056	0.055	0.055	0.017	0.053	0.058	0.62
rs11151004	NA	0.001	NA	0.002	0.002	NA	0.001	0.002	0.002	0.002	0.002	0.002	0.003	0.002	0.002	0.001	0	0.001	0	0.002	0	0	0.001	0	0.001	0.001	0	0	0	0	0	0.001	0	0	0.001	0	NA	0.001	0.05	0.001	0.001	0.046	0.046	0.046	0.045	0.001	0.046	0.045	0.01
rs139930057	NA	0.001	NA	0.003	0.003	NA	0.002	0.003	0.002	0.002	0.003	0.003	0.004	0.003	0.003	0.002	0.001	0.002	0	0.003	0	0	0.001	0	0	0.001	0	0	0	0	0	0.001	0	0	0.001	0	NA	0.001	0.045	0	0	0.044	0.044	0.044	0.043	0	0.044	0.043	0.01
rs11335574	NA	0.001	NA	0.002	0.002	NA	0.001	0.002	0.002	0.002	0.002	0.002	0.003	0.002	0.002	0.001	0	0.001	0	0.002	0	0	0.001	0	0.001	0.001	0	0	0	0	0	0.001	0	0	0.001	0	NA	0.001	0.05	0.001	0.001	0.046	0.046	0.046	0.045	0.001	0.046	0.045	0.01
rs1789133	NA	0.001	NA	0	0	NA	0	0	0	0	0	0	0	0	0	0	0.001	0	0	0.005	0	0	0.001	0.004	0.006	0.001	0.004	0.004	0.004	0.004	0.003	0.001	0.005	0.005	0.001	0.005	NA	0.001	0.002	0.007	0.008	0.101	0.102	0.101	0.1	0.008	0.1	0.102	0.21
rs59761296	NA	0	NA	0.003	0.003	NA	0.003	0.003	0.003	0.003	0.003	0.005	0.003	0.003	0.003	0.002	0	0.001	0	0.002	0.001	0.001	0	0.011	0.012	0	0.012	0.012	0.012	0.012	0.011	0	0.012	0.012	0	0.012	NA	0	0.03	0.014	0.015	0.051	0.051	0.051	0.05	0.015	0.049	0.053	0.628
rs1629837	NA	0.001	NA	0	0	NA	0	0	0	0	0	0	0	0	0	0	0	0	0	0.004	0	0	0.001	0.006	0.008	0.001	0.006	0.006	0.006	0.006	0.005	0.001	0.006	0.006	0.001	0.006	NA	0.001	0.003	0.009	0.01	0.102	0.103	0.102	0.101	0.01	0.102	0.104	0.218
rs55989514	NA	0	NA	0.002	0.002	NA	0.002	0.002	0.002	0.002	0.002	0.002	0.002	0.002	0.002	0.001	0	0.002	0	0.001	0	0	0.001	0	0	0	0	0	0	0	0	0	0	0	0	0	NA	0	0.035	0.001	0.001	0.026	0.027	0.026	0.026	0.001	0.025	0.028	0.488
rs62104636	NA	NA	NA	NA	NA	NA	NA	NA	NA	NA	NA	NA	NA	NA	NA	NA	NA	NA	NA	NA	NA	NA	NA	NA	NA	NA	NA	NA	NA	NA	NA	NA	NA	NA	NA	NA	NA	NA	NA	NA	NA	NA	NA	NA	NA	NA	NA	NA	NA
rs139454976	NA	NA	NA	NA	NA	NA	NA	NA	NA	NA	NA	NA	NA	NA	NA	NA	NA	NA	NA	NA	NA	NA	NA	NA	NA	NA	NA	NA	NA	NA	NA	NA	NA	NA	NA	NA	NA	NA	NA	NA	NA	NA	NA	NA	NA	NA	NA	NA	NA
rs62102860	NA	0	NA	0	0	NA	0	0	0	0	0.001	0.001	0.001	0.001	0.001	0	0	0.002	0	0	0	0	0	0.03	0.029	0	0.036	0.036	0.036	0.036	0.037	0	0.035	0.035	0	0.035	NA	0	0.004	0.031	0.035	0.008	0.008	0.008	0.008	0.035	0.008	0.008	0.002
rs56890022	NA	0	NA	0.003	0.003	NA	0.003	0.003	0.003	0.003	0.003	0.005	0.003	0.003	0.003	0.002	0	0.001	0	0.002	0.001	0.001	0	0.011	0.012	0	0.012	0.012	0.012	0.012	0.011	0	0.012	0.012	0	0.012	NA	0	0.03	0.014	0.015	0.051	0.051	0.051	0.05	0.015	0.049	0.053	0.628
rs11665583	NA	0	NA	0	0	NA	0	0	0	0	0.001	0.001	0.001	0.001	0.001	0	0	0.002	0	0	0	0	0	0.03	0.029	0	0.036	0.036	0.036	0.036	0.037	0	0.035	0.035	0	0.035	NA	0	0.004	0.031	0.035	0.008	0.008	0.008	0.008	0.035	0.008	0.008	0.002
rs11665648	NA	NA	NA	NA	NA	NA	NA	NA	NA	NA	NA	NA	NA	NA	NA	NA	NA	NA	NA	NA	NA	NA	NA	NA	NA	NA	NA	NA	NA	NA	NA	NA	NA	NA	NA	NA	NA	NA	NA	NA	NA	NA	NA	NA	NA	NA	NA	NA	NA
rs9967028	NA	0	NA	0	0	NA	0	0	0	0	0.001	0.001	0.001	0.001	0.001	0	0	0.002	0	0	0	0	0	0.03	0.029	0	0.036	0.036	0.036	0.036	0.037	0	0.035	0.035	0	0.035	NA	0	0.004	0.031	0.035	0.008	0.008	0.008	0.008	0.035	0.008	0.008	0.002
rs1968659	NA	0	NA	0	0	NA	0	0	0	0	0	0	0	0	0	0	0.001	0	0	0	0	0	0	0.001	0.001	0	0.001	0.001	0.001	0.001	0.001	0	0.001	0.001	0	0.001	NA	0	0.004	0.001	0.001	0.006	0.006	0.006	0.006	0.001	0.006	0.006	0
rs117135395	NA	0	NA	0	0	NA	0	0	0	0	0	0	0	0	0	0.001	0.001	0	0	0	0	0	0	0	0	0	0	0	0	0	0	0	0	0	0	0	NA	0	0.003	0	0	0.005	0.005	0.005	0.005	0	0.005	0.005	0.001
rs62102863	NA	0	NA	0.009	0.008	NA	0.007	0.007	0.007	0.007	0.008	0.007	0.008	0.01	0.01	0.009	0.01	0.004	0	0.001	0	0	0	0.006	0.005	0	0.004	0.004	0.004	0.004	0.003	0	0.004	0.004	0	0.004	NA	0	0.003	0.005	0.005	0.008	0.008	0.008	0.008	0.004	0.009	0.009	0.006
rs13380967	NA	0	NA	0.009	0.008	NA	0.007	0.007	0.007	0.007	0.008	0.007	0.008	0.01	0.01	0.009	0.01	0.004	0	0.001	0	0	0	0.006	0.005	0	0.004	0.004	0.004	0.004	0.003	0	0.004	0.004	0	0.004	NA	0	0.003	0.005	0.005	0.008	0.008	0.008	0.008	0.004	0.009	0.009	0.006
rs6565937	NA	0	NA	0	0	NA	0	0	0	0	0	0	0	0	0	0.001	0.001	0	0	0	0	0	0	0	0	0	0	0	0	0	0	0	0	0	0	0	NA	0	0.003	0	0	0.005	0.005	0.005	0.005	0	0.005	0.005	0.001
rs115144916	NA	NA	NA	NA	NA	NA	NA	NA	NA	NA	NA	NA	NA	NA	NA	NA	NA	NA	NA	NA	NA	NA	NA	NA	NA	NA	NA	NA	NA	NA	NA	NA	NA	NA	NA	NA	NA	NA	NA	NA	NA	NA	NA	NA	NA	NA	NA	NA	NA
rs12326756	NA	0.001	NA	0	0	NA	0	0	0	0	0	0	0	0	0	0	0.001	0.001	0	0.003	0.001	0	0.001	0.011	0.01	0.001	0.008	0.008	0.008	0.008	0.008	0.001	0.008	0.008	0.001	0.008	NA	0.001	0.039	0.012	0.014	0.007	0.008	0.007	0.006	0.011	0.007	0.007	0.014
rs11874982	NA	0.001	NA	0.008	0.008	NA	0.007	0.008	0.008	0.008	0.008	0.01	0.008	0.01	0.01	0.006	0.003	0.003	0	0.003	0	0	0.001	0.019	0.017	0.001	0.016	0.016	0.016	0.016	0.015	0.001	0.016	0.016	0.001	0.016	NA	0.001	0.022	0.019	0.018	0.046	0.046	0.046	0.045	0.017	0.046	0.05	0.201
rs10871545	NA	0.001	NA	0.008	0.007	NA	0.008	0.008	0.009	0.009	0.01	0.011	0.01	0.011	0.011	0.006	0.003	0.002	0	0.003	0	0	0.001	0.018	0.016	0.001	0.015	0.015	0.015	0.015	0.014	0.001	0.015	0.015	0.001	0.015	NA	0.001	0.022	0.018	0.019	0.046	0.047	0.046	0.046	0.017	0.047	0.05	0.205
rs148584054	NA	0	NA	0.009	0.008	NA	0.007	0.007	0.007	0.007	0.008	0.007	0.008	0.01	0.01	0.009	0.01	0.004	0	0.002	0	0	0	0.006	0.005	0	0.004	0.004	0.004	0.004	0.003	0	0.004	0.004	0	0.004	NA	0	0.003	0.005	0.005	0.008	0.008	0.008	0.008	0.004	0.009	0.009	0.006
rs9947417	NA	NA	NA	NA	NA	NA	NA	NA	NA	NA	NA	NA	NA	NA	NA	NA	NA	NA	NA	NA	NA	NA	NA	NA	NA	NA	NA	NA	NA	NA	NA	NA	NA	NA	NA	NA	NA	NA	NA	NA	NA	NA	NA	NA	NA	NA	NA	NA	NA
rs11662199	NA	0	NA	0.009	0.008	NA	0.007	0.007	0.007	0.007	0.008	0.007	0.008	0.01	0.01	0.009	0.01	0.004	0	0.002	0	0	0	0.006	0.005	0	0.004	0.004	0.004	0.004	0.003	0	0.004	0.004	0	0.004	NA	0	0.003	0.005	0.005	0.008	0.008	0.008	0.008	0.004	0.009	0.009	0.006
rs76126247	NA	0	NA	0	0	NA	0	0	0	0	0	0	0	0	0	0	0.001	0	0.001	0.001	0	0	0	0	0	0	0	0	0	0	0	0	0	0	0	0	NA	0	0.004	0	0	0.003	0.003	0.003	0.003	0	0.003	0.003	0.001
rs6565938	NA	0.003	NA	0.003	0.002	NA	0.004	0.003	0.003	0.003	0.003	0.003	0.002	0.003	0.003	0.003	0.002	0	0.001	0.01	0	0	0.004	0.013	0.008	0.003	0.012	0.012	0.012	0.012	0.012	0.003	0.013	0.013	0.003	0.013	NA	0.003	0.001	0.021	0.024	0.049	0.05	0.049	0.045	0.02	0.048	0.048	0.044
rs8088472	NA	0.001	NA	0.008	0.007	NA	0.009	0.009	0.009	0.009	0.01	0.011	0.01	0.011	0.011	0.006	0.003	0.002	0	0.004	0	0	0.001	0.017	0.016	0.001	0.014	0.014	0.014	0.014	0.013	0.001	0.014	0.014	0.001	0.014	NA	0.001	0.022	0.017	0.018	0.046	0.046	0.046	0.045	0.017	0.046	0.05	0.192
rs5021712	NA	0.001	NA	0.007	0.006	NA	0.01	0.007	0.007	0.007	0.007	0.005	0.007	0.009	0.009	0.009	0.008	0.006	0.001	0.005	0.001	0.001	0.001	0	0	0.001	0	0	0	0	0	0.001	0	0	0.001	0	NA	0.001	0.01	0.002	0.002	0.012	0.012	0.012	0.011	0.001	0.013	0.012	0.007
rs8084501	NA	0	NA	0.001	0.001	NA	0.001	0.001	0.001	0.001	0.001	0	0.001	0.001	0.001	0.001	0.002	0	0.001	0.001	0	0	0	0	0	0	0	0	0	0	0	0	0	0	0	0	NA	0	0.002	0	0	0.002	0.002	0.002	0.002	0	0.002	0.002	0.001
rs1562770	NA	0	NA	0.008	0.008	NA	0.007	0.007	0.007	0.007	0.008	0.007	0.008	0.01	0.01	0.009	0.009	0.004	0	0.002	0	0	0	0.006	0.005	0	0.003	0.003	0.003	0.003	0.003	0	0.003	0.003	0	0.003	NA	0	0.004	0.004	0.005	0.008	0.008	0.008	0.008	0.004	0.009	0.01	0.005
rs1015820	NA	0.001	NA	0.001	0.001	NA	0.002	0.002	0.002	0.002	0.002	0.002	0.001	0.002	0.002	0.002	0.001	0	0.001	0.005	0	0	0.005	0.018	0.013	0.004	0.015	0.015	0.015	0.015	0.014	0.004	0.016	0.016	0.004	0.016	NA	0.004	0	0.027	0.031	0.073	0.074	0.073	0.068	0.028	0.072	0.074	0.03
rs1026171	NA	0	NA	0	0	NA	0	0	0	0	0	0	0	0	0	0	0	0.001	0	0	0	0	0.002	0.013	0.013	0.001	0.008	0.008	0.008	0.008	0.008	0.001	0.009	0.009	0.001	0.009	NA	0.001	0.028	0.014	0.015	0.016	0.016	0.016	0.014	0.014	0.016	0.016	0.022
rs76959704	NA	0	NA	0.001	0.001	NA	0.001	0.001	0.001	0.001	0.001	0	0.001	0.001	0.001	0.001	0.002	0	0.001	0.001	0	0	0	0	0	0	0	0	0	0	0	0	0	0	0	0	NA	0	0.002	0	0	0.002	0.002	0.002	0.002	0	0.002	0.002	0.001
rs9961357	NA	0.001	NA	0.002	0.002	NA	0.002	0.002	0.002	0.002	0.002	0.002	0.002	0.002	0.002	0.001	0.001	0.001	0	0	0	0	0.001	0.007	0.007	0.001	0.003	0.003	0.003	0.003	0.003	0.001	0.004	0.004	0.001	0.004	NA	0.001	0.002	0.006	0.006	0.016	0.017	0.016	0.016	0.006	0.019	0.019	0.01
rs28485537	NA	0	NA	0	0	NA	0	0	0	0	0	0	0	0	0	0	0	0.003	0.001	0.001	0	0	0	0.02	0.019	0	0.022	0.022	0.022	0.022	0.023	0	0.022	0.022	0	0.022	NA	0	0.012	0.018	0.017	0	0	0	0	0.017	0	0	0.001
rs9967197	NA	0.001	NA	0.001	0.001	NA	0.001	0.002	0.002	0.002	0.002	0.002	0.002	0.002	0.002	0.001	0.002	0.001	0	0	0.001	0.001	0.001	0.008	0.007	0.001	0.004	0.004	0.004	0.004	0.004	0.001	0.004	0.004	0.001	0.004	NA	0.001	0.002	0.006	0.007	0.017	0.018	0.017	0.017	0.007	0.02	0.02	0.009
rs1124941	NA	0.001	NA	0.001	0	NA	0.001	0.001	0.001	0.001	0.001	0.002	0.001	0.001	0.001	0.001	0	0	0	0.005	0	0	0.004	0.039	0.031	0.003	0.036	0.036	0.036	0.036	0.035	0.003	0.036	0.036	0.003	0.036	NA	0.003	0.002	0.049	0.054	0.083	0.084	0.08	0.076	0.049	0.081	0.082	0.038
rs79619365	NA	NA	NA	NA	NA	NA	NA	NA	NA	NA	NA	NA	NA	NA	NA	NA	NA	NA	NA	NA	NA	NA	NA	NA	NA	NA	NA	NA	NA	NA	NA	NA	NA	NA	NA	NA	NA	NA	NA	NA	NA	NA	NA	NA	NA	NA	NA	NA	NA
rs11877526	NA	0.001	NA	0.001	0	NA	0.001	0.001	0.001	0.001	0.001	0.002	0.001	0.001	0.001	0.001	0	0	0	0.005	0	0	0.004	0.039	0.031	0.003	0.036	0.036	0.036	0.036	0.035	0.003	0.036	0.036	0.003	0.036	NA	0.003	0.002	0.049	0.054	0.083	0.084	0.08	0.076	0.049	0.081	0.082	0.038
rs12953645	NA	0.001	NA	0.001	0	NA	0.001	0.001	0.001	0.001	0.001	0.002	0.001	0.001	0.001	0.001	0	0	0	0.005	0	0	0.004	0.039	0.031	0.003	0.036	0.036	0.036	0.036	0.035	0.003	0.036	0.036	0.003	0.036	NA	0.003	0.002	0.049	0.054	0.083	0.084	0.08	0.076	0.049	0.081	0.082	0.038
rs192023580	NA	NA	NA	NA	NA	NA	NA	NA	NA	NA	NA	NA	NA	NA	NA	NA	NA	NA	NA	NA	NA	NA	NA	NA	NA	NA	NA	NA	NA	NA	NA	NA	NA	NA	NA	NA	NA	NA	NA	NA	NA	NA	NA	NA	NA	NA	NA	NA	NA
rs79436430	NA	0	NA	0	0	NA	0	0	0	0	0	0	0	0	0	0.001	0.001	0	0	0	0	0	0	0	0	0	0	0	0	0	0	0	0	0	0	0	NA	0	0.001	0	0	0.001	0.001	0.001	0.001	0	0.001	0.001	0.001
rs9945174	NA	0	NA	0	0	NA	0	0	0	0	0	0	0	0	0	0.001	0.001	0	0	0.003	0	0	0.003	0.022	0.015	0.002	0.019	0.019	0.019	0.019	0.019	0.002	0.019	0.019	0.002	0.019	NA	0.002	0.015	0.028	0.031	0.037	0.037	0.035	0.033	0.028	0.036	0.035	0.025
rs7227355	NA	0.001	NA	0.001	0	NA	0.001	0.001	0.001	0.001	0.001	0.002	0.001	0.001	0.001	0.001	0	0	0	0.005	0	0	0.004	0.039	0.031	0.003	0.036	0.036	0.036	0.036	0.035	0.003	0.036	0.036	0.003	0.036	NA	0.003	0.002	0.049	0.054	0.083	0.084	0.08	0.076	0.049	0.081	0.082	0.038
rs62102887	NA	0.001	NA	0.001	0.001	NA	0.001	0.001	0.001	0.001	0.001	0.001	0.001	0.001	0.001	0.001	0	0	0.001	0.003	0	0	0.005	0.018	0.013	0.004	0.015	0.015	0.015	0.015	0.014	0.004	0.016	0.016	0.004	0.016	NA	0.004	0	0.026	0.03	0.081	0.082	0.081	0.076	0.027	0.081	0.082	0.032
rs6565939	NA	0.001	NA	0.001	0.001	NA	0.001	0.002	0.002	0.002	0.002	0.002	0.002	0.002	0.002	0.001	0.002	0.001	0	0	0.001	0.001	0.001	0.008	0.007	0.001	0.004	0.004	0.004	0.004	0.004	0.001	0.004	0.004	0.001	0.004	NA	0.001	0.002	0.006	0.007	0.017	0.018	0.017	0.017	0.007	0.02	0.02	0.009
rs8089451	NA	0.001	NA	0.001	0	NA	0.001	0.001	0.001	0.001	0.001	0.002	0.001	0.001	0.001	0.001	0	0	0	0.005	0	0	0.004	0.039	0.031	0.003	0.036	0.036	0.036	0.036	0.035	0.003	0.036	0.036	0.003	0.036	NA	0.003	0.002	0.049	0.054	0.083	0.084	0.08	0.076	0.049	0.081	0.082	0.038
rs62102888	NA	0	NA	0.007	0.006	NA	0.006	0.005	0.005	0.005	0.007	0.005	0.007	0.008	0.008	0.007	0.007	0.004	0	0.002	0	0	0	0.006	0.005	0	0.003	0.003	0.003	0.003	0.003	0	0.003	0.003	0	0.003	NA	0	0.005	0.004	0.005	0.008	0.008	0.008	0.008	0.004	0.009	0.01	0.005
rs7242877	NA	0.001	NA	0.001	0.001	NA	0.001	0.002	0.002	0.002	0.002	0.002	0.002	0.002	0.002	0.001	0.002	0.001	0	0	0.001	0.001	0.001	0.008	0.007	0.001	0.004	0.004	0.004	0.004	0.004	0.001	0.004	0.004	0.001	0.004	NA	0.001	0.002	0.006	0.007	0.017	0.018	0.017	0.017	0.007	0.02	0.02	0.009
rs17589282	NA	0	NA	0.001	0.001	NA	0.001	0.001	0.001	0.001	0.001	0	0.001	0.001	0.001	0.001	0.002	0	0.001	0.001	0	0	0	0	0	0	0	0	0	0	0	0	0	0	0	0	NA	0	0.002	0	0	0.002	0.002	0.002	0.002	0	0.002	0.002	0.001
rs9675754	NA	0	NA	0.005	0.004	NA	0.008	0.008	0.008	0.008	0.009	0.009	0.009	0.009	0.009	0.005	0.003	0.002	0	0.003	0.001	0.001	0.002	0.028	0.02	0.002	0.026	0.026	0.026	0.026	0.025	0.002	0.026	0.026	0.002	0.026	NA	0.002	0.02	0.034	0.036	0.082	0.083	0.08	0.078	0.034	0.083	0.085	0.079
rs200886698	NA	0.001	NA	0.001	0.001	NA	0.001	0.002	0.002	0.002	0.002	0.002	0.002	0.002	0.002	0.001	0.002	0.001	0	0	0.001	0.001	0.001	0.008	0.007	0.001	0.004	0.004	0.004	0.004	0.004	0.001	0.004	0.004	0.001	0.004	NA	0.001	0.002	0.006	0.007	0.017	0.018	0.017	0.017	0.007	0.02	0.02	0.009
rs6565941	NA	0.001	NA	0.001	0.001	NA	0.001	0.002	0.002	0.002	0.002	0.002	0.002	0.002	0.002	0.001	0.002	0.001	0	0	0.001	0.001	0.001	0.008	0.007	0.001	0.004	0.004	0.004	0.004	0.004	0.001	0.004	0.004	0.001	0.004	NA	0.001	0.002	0.006	0.007	0.017	0.018	0.017	0.017	0.007	0.02	0.02	0.009
rs6565943	NA	0.001	NA	0.001	0.001	NA	0.001	0.002	0.002	0.002	0.002	0.002	0.002	0.002	0.002	0.001	0.002	0.001	0	0	0.001	0.001	0.001	0.008	0.007	0.001	0.004	0.004	0.004	0.004	0.004	0.001	0.004	0.004	0.001	0.004	NA	0.001	0.002	0.006	0.007	0.017	0.018	0.017	0.017	0.007	0.02	0.02	0.009
rs62102892	NA	0.001	NA	0.001	0.001	NA	0.001	0.002	0.002	0.002	0.002	0.002	0.002	0.002	0.002	0.001	0.002	0.001	0	0	0.001	0.001	0.001	0.008	0.007	0.001	0.004	0.004	0.004	0.004	0.004	0.001	0.004	0.004	0.001	0.004	NA	0.001	0.002	0.006	0.007	0.017	0.018	0.017	0.017	0.007	0.02	0.02	0.009
rs7240112	NA	0.001	NA	0.001	0.001	NA	0.001	0.002	0.002	0.002	0.002	0.002	0.002	0.002	0.002	0.001	0.002	0.001	0	0	0.001	0.001	0.001	0.008	0.007	0.001	0.004	0.004	0.004	0.004	0.004	0.001	0.004	0.004	0.001	0.004	NA	0.001	0.002	0.006	0.007	0.017	0.018	0.017	0.017	0.007	0.02	0.02	0.009
rs11151009	NA	0.001	NA	0.001	0.001	NA	0.001	0.001	0.001	0.001	0.001	0.001	0.001	0.001	0.001	0.001	0	0	0.001	0.003	0	0	0.005	0.018	0.013	0.004	0.015	0.015	0.015	0.015	0.014	0.004	0.016	0.016	0.004	0.016	NA	0.004	0	0.026	0.03	0.081	0.082	0.081	0.076	0.027	0.081	0.082	0.032
rs17060641	NA	0.001	NA	0.001	0.001	NA	0.001	0.002	0.002	0.002	0.002	0.002	0.002	0.002	0.002	0.001	0.002	0.001	0	0	0.001	0.001	0.001	0.008	0.007	0.001	0.004	0.004	0.004	0.004	0.004	0.001	0.004	0.004	0.001	0.004	NA	0.001	0.002	0.006	0.007	0.017	0.018	0.017	0.017	0.007	0.02	0.02	0.009
rs17060644	NA	0.001	NA	0.001	0.001	NA	0.001	0.002	0.002	0.002	0.002	0.002	0.002	0.002	0.002	0.001	0.002	0.001	0	0	0.001	0.001	0.001	0.008	0.007	0.001	0.004	0.004	0.004	0.004	0.004	0.001	0.004	0.004	0.001	0.004	NA	0.001	0.002	0.006	0.007	0.017	0.018	0.017	0.017	0.007	0.02	0.02	0.009
rs56366470	NA	0.001	NA	0.001	0.001	NA	0.001	0.002	0.002	0.002	0.002	0.002	0.002	0.002	0.002	0.001	0.002	0.001	0	0	0.001	0.001	0.001	0.008	0.007	0.001	0.004	0.004	0.004	0.004	0.004	0.001	0.004	0.004	0.001	0.004	NA	0.001	0.002	0.006	0.007	0.017	0.018	0.017	0.017	0.007	0.02	0.02	0.009
rs56226046	NA	0.001	NA	0.001	0.001	NA	0.001	0.002	0.002	0.002	0.002	0.002	0.002	0.002	0.002	0.001	0.002	0.001	0	0	0.001	0.001	0.001	0.008	0.007	0.001	0.004	0.004	0.004	0.004	0.004	0.001	0.004	0.004	0.001	0.004	NA	0.001	0.002	0.006	0.007	0.017	0.018	0.017	0.017	0.007	0.02	0.02	0.009
rs9948114	NA	0.001	NA	0.001	0	NA	0.001	0.001	0.001	0.001	0.002	0.002	0.001	0.001	0.001	0.001	0	0	0	0.006	0	0	0.004	0.039	0.03	0.003	0.036	0.036	0.036	0.036	0.035	0.003	0.036	0.036	0.003	0.036	NA	0.003	0.002	0.049	0.053	0.084	0.085	0.081	0.077	0.049	0.082	0.083	0.038
rs62102895	NA	0	NA	0	0	NA	0.002	0.002	0.002	0.002	0.002	0.002	0.002	0.002	0.002	0.001	0.001	0	0	0.001	0.001	0.001	0	0	0	0	0	0	0	0	0	0	0	0	0	0	NA	0	0.002	0.001	0.001	0.004	0.004	0.004	0.004	0.001	0.004	0.004	0
rs76490585	NA	0.001	NA	0.001	0.001	NA	0.001	0.002	0.002	0.002	0.002	0.002	0.002	0.002	0.002	0.001	0.002	0.001	0	0	0.001	0.001	0.001	0.008	0.007	0.001	0.004	0.004	0.004	0.004	0.004	0.001	0.004	0.004	0.001	0.004	NA	0.001	0.002	0.006	0.007	0.017	0.018	0.017	0.017	0.007	0.02	0.02	0.009
rs62102896	NA	0.001	NA	0.001	0.001	NA	0.001	0.002	0.002	0.002	0.002	0.002	0.002	0.002	0.002	0.001	0.002	0.001	0	0	0.001	0.001	0.001	0.008	0.007	0.001	0.004	0.004	0.004	0.004	0.004	0.001	0.004	0.004	0.001	0.004	NA	0.001	0.002	0.006	0.007	0.017	0.018	0.017	0.017	0.007	0.02	0.02	0.009
rs8093877	NA	0.001	NA	0.001	0.001	NA	0.001	0.002	0.002	0.002	0.002	0.002	0.002	0.002	0.002	0.001	0.002	0.001	0	0	0.001	0.001	0.001	0.008	0.007	0.001	0.004	0.004	0.004	0.004	0.004	0.001	0.004	0.004	0.001	0.004	NA	0.001	0.002	0.006	0.007	0.017	0.018	0.017	0.017	0.007	0.02	0.02	0.009
rs8093470	NA	0.001	NA	0.001	0.001	NA	0.001	0.002	0.002	0.002	0.002	0.002	0.002	0.002	0.002	0.001	0.002	0.001	0	0	0.001	0.001	0.001	0.008	0.007	0.001	0.004	0.004	0.004	0.004	0.004	0.001	0.004	0.004	0.001	0.004	NA	0.001	0.002	0.006	0.007	0.017	0.018	0.017	0.017	0.007	0.02	0.02	0.009
rs8097688	NA	0.001	NA	0.001	0.001	NA	0.001	0.002	0.002	0.002	0.002	0.002	0.002	0.002	0.002	0.001	0.002	0.001	0	0	0.001	0.001	0.001	0.008	0.007	0.001	0.004	0.004	0.004	0.004	0.004	0.001	0.004	0.004	0.001	0.004	NA	0.001	0.002	0.006	0.007	0.017	0.018	0.017	0.017	0.007	0.02	0.02	0.009
rs567614603	NA	0.001	NA	0.001	0.001	NA	0.001	0.002	0.002	0.002	0.002	0.002	0.002	0.002	0.002	0.001	0.002	0.001	0	0	0.001	0.001	0.001	0.008	0.007	0.001	0.004	0.004	0.004	0.004	0.004	0.001	0.004	0.004	0.001	0.004	NA	0.001	0.002	0.006	0.007	0.017	0.018	0.017	0.017	0.007	0.02	0.02	0.009
rs10567625	NA	0.001	NA	0.001	0.001	NA	0.001	0.002	0.002	0.002	0.002	0.002	0.002	0.002	0.002	0.001	0.002	0.001	0	0	0.001	0.001	0.001	0.008	0.007	0.001	0.004	0.004	0.004	0.004	0.004	0.001	0.004	0.004	0.001	0.004	NA	0.001	0.002	0.006	0.007	0.017	0.018	0.017	0.017	0.007	0.02	0.02	0.009
rs10567626	NA	0.001	NA	0.001	0.001	NA	0.001	0.002	0.002	0.002	0.002	0.002	0.002	0.002	0.002	0.001	0.002	0.001	0	0	0.001	0.001	0.001	0.008	0.007	0.001	0.004	0.004	0.004	0.004	0.004	0.001	0.004	0.004	0.001	0.004	NA	0.001	0.002	0.006	0.007	0.017	0.018	0.017	0.017	0.007	0.02	0.02	0.009
rs8097978	NA	0.001	NA	0.001	0.001	NA	0.001	0.002	0.002	0.002	0.002	0.002	0.002	0.002	0.002	0.001	0.002	0.001	0	0	0.001	0.001	0.001	0.008	0.007	0.001	0.004	0.004	0.004	0.004	0.004	0.001	0.004	0.004	0.001	0.004	NA	0.001	0.002	0.006	0.007	0.017	0.018	0.017	0.017	0.007	0.02	0.02	0.009
rs8098309	NA	0.001	NA	0.001	0	NA	0.001	0.001	0.001	0.001	0.002	0.002	0.001	0.001	0.001	0.001	0	0	0	0.006	0	0	0.004	0.039	0.03	0.003	0.036	0.036	0.036	0.036	0.035	0.003	0.036	0.036	0.003	0.036	NA	0.003	0.002	0.049	0.053	0.084	0.085	0.081	0.077	0.049	0.082	0.083	0.038
rs74895641	NA	0.001	NA	0.001	0.001	NA	0.001	0.002	0.002	0.002	0.002	0.002	0.002	0.002	0.002	0.001	0.002	0.001	0	0	0.001	0.001	0.001	0.008	0.007	0.001	0.004	0.004	0.004	0.004	0.004	0.001	0.004	0.004	0.001	0.004	NA	0.001	0.002	0.006	0.007	0.017	0.018	0.017	0.017	0.007	0.02	0.02	0.009
rs7239606	NA	0.001	NA	0.001	0.001	NA	0.001	0.002	0.002	0.002	0.002	0.002	0.002	0.002	0.002	0.001	0.002	0.001	0	0	0.001	0.001	0.001	0.008	0.007	0.001	0.004	0.004	0.004	0.004	0.004	0.001	0.004	0.004	0.001	0.004	NA	0.001	0.002	0.006	0.007	0.017	0.018	0.017	0.017	0.007	0.02	0.02	0.009
rs7244342	NA	0.001	NA	0.001	0	NA	0.001	0.001	0.001	0.001	0.001	0.002	0.001	0.001	0.001	0.001	0	0	0	0.005	0	0	0.004	0.039	0.031	0.003	0.036	0.036	0.036	0.036	0.035	0.003	0.036	0.036	0.003	0.036	NA	0.003	0.002	0.049	0.054	0.083	0.084	0.08	0.076	0.049	0.081	0.082	0.038
rs6565944	NA	0.001	NA	0.001	0.001	NA	0.001	0.002	0.002	0.002	0.002	0.002	0.002	0.002	0.002	0.001	0.001	0	0	0.005	0	0	0.004	0.038	0.03	0.003	0.035	0.035	0.035	0.035	0.034	0.003	0.035	0.035	0.003	0.035	NA	0.003	0.001	0.048	0.053	0.088	0.089	0.086	0.081	0.049	0.086	0.087	0.036
rs67145091	NA	0.001	NA	0.001	0.001	NA	0.002	0.001	0.001	0.001	0.001	0.001	0.001	0.001	0.001	0.001	0	0	0.001	0.004	0	0	0.005	0.018	0.013	0.004	0.015	0.015	0.015	0.015	0.014	0.004	0.015	0.015	0.004	0.015	NA	0.004	0	0.026	0.03	0.082	0.083	0.082	0.077	0.027	0.082	0.083	0.032
rs5022179	NA	0.001	NA	0.001	0	NA	0.001	0.001	0.001	0.001	0.001	0.002	0.001	0.001	0.001	0.001	0	0	0	0.005	0	0	0.004	0.039	0.031	0.003	0.036	0.036	0.036	0.036	0.035	0.003	0.036	0.036	0.003	0.036	NA	0.003	0.002	0.049	0.054	0.083	0.084	0.08	0.076	0.049	0.081	0.082	0.038
rs34946926	NA	0.001	NA	0.001	0.001	NA	0.001	0.002	0.002	0.002	0.002	0.002	0.002	0.002	0.002	0.001	0.002	0.001	0	0	0.001	0.001	0.001	0.008	0.007	0.001	0.004	0.004	0.004	0.004	0.004	0.001	0.004	0.004	0.001	0.004	NA	0.001	0.002	0.006	0.007	0.017	0.018	0.017	0.017	0.007	0.02	0.02	0.009
rs74339807	NA	0	NA	0.001	0.001	NA	0.001	0.001	0.001	0.001	0.001	0	0.001	0.001	0.001	0.001	0.002	0	0.001	0.001	0	0	0	0	0	0	0	0	0	0	0	0	0	0	0	0	NA	0	0.002	0	0	0.002	0.002	0.002	0.002	0	0.002	0.002	0.001
rs9966014	NA	0.001	NA	0.001	0	NA	0.001	0.001	0.001	0.001	0.001	0.002	0.001	0.001	0.001	0.001	0	0	0	0.005	0	0	0.004	0.037	0.029	0.003	0.034	0.034	0.034	0.034	0.035	0.003	0.034	0.034	0.003	0.034	NA	0.003	0.002	0.047	0.052	0.083	0.084	0.08	0.076	0.047	0.081	0.082	0.038
rs28391383	NA	0.001	NA	0.001	0.001	NA	0.001	0.002	0.002	0.002	0.002	0.002	0.002	0.002	0.002	0.001	0.002	0.001	0	0	0.001	0.001	0.001	0.008	0.007	0.001	0.004	0.004	0.004	0.004	0.004	0.001	0.004	0.004	0.001	0.004	NA	0.001	0.002	0.006	0.007	0.017	0.018	0.017	0.017	0.007	0.02	0.02	0.009
rs28391545	NA	0.001	NA	0.001	0.001	NA	0.001	0.002	0.002	0.002	0.002	0.002	0.002	0.002	0.002	0.001	0.002	0.001	0	0	0.001	0.001	0.001	0.008	0.007	0.001	0.004	0.004	0.004	0.004	0.004	0.001	0.004	0.004	0.001	0.004	NA	0.001	0.002	0.006	0.007	0.017	0.018	0.017	0.017	0.007	0.02	0.02	0.009
rs56054135	NA	0	NA	0.001	0.001	NA	0.002	0.002	0.002	0.002	0.002	0.002	0.002	0.002	0.002	0.002	0.001	0.001	0.001	0	0.001	0.001	0.001	0.008	0.007	0.001	0.005	0.005	0.005	0.005	0.004	0.001	0.005	0.005	0.001	0.005	NA	0.001	0.003	0.007	0.008	0.024	0.024	0.024	0.023	0.008	0.026	0.027	0.011
rs1893823	NA	0.001	NA	0.001	0.001	NA	0.001	0.002	0.002	0.002	0.002	0.002	0.002	0.002	0.002	0.002	0.002	0.001	0.001	0	0.001	0.002	0.001	0.009	0.008	0.001	0.005	0.005	0.005	0.005	0.005	0.001	0.006	0.006	0.001	0.006	NA	0.001	0.003	0.008	0.009	0.025	0.025	0.025	0.024	0.009	0.027	0.028	0.011
rs78792255	NA	0	NA	0.001	0	NA	0.001	0.001	0.001	0.001	0.001	0.001	0.001	0.001	0.001	0.002	0.003	0	0.001	0	0	0	0	0	0.001	0	0.001	0.001	0.001	0.001	0	0	0.001	0.001	0	0.001	NA	0	0.005	0.001	0.001	0.009	0.009	0.009	0.009	0.001	0.008	0.009	0.001
rs2850855	NA	0	NA	0.003	0.003	NA	0.006	0.005	0.005	0.005	0.006	0.005	0.006	0.006	0.006	0.004	0.004	0.002	0	0.001	0.002	0.002	0.001	0.013	0.007	0.001	0.011	0.011	0.011	0.011	0.01	0.001	0.011	0.011	0.001	0.011	NA	0.001	0.002	0.015	0.017	0.028	0.028	0.026	0.026	0.015	0.029	0.028	0.009
rs2850856	NA	0	NA	0.005	0.005	NA	0.008	0.008	0.008	0.008	0.009	0.009	0.009	0.009	0.009	0.005	0.002	0.002	0	0.002	0.001	0.001	0.002	0.026	0.018	0.002	0.024	0.024	0.024	0.024	0.022	0.002	0.024	0.024	0.002	0.024	NA	0.002	0.017	0.031	0.033	0.073	0.074	0.07	0.069	0.032	0.073	0.075	0.083
rs114855700	NA	0	NA	0.001	0	NA	0.001	0.001	0.001	0.001	0.001	0.001	0.001	0.001	0.001	0.002	0.003	0	0.001	0	0	0	0	0	0.001	0	0.001	0.001	0.001	0.001	0	0	0.001	0.001	0	0.001	NA	0	0.005	0.001	0.001	0.009	0.009	0.009	0.009	0.001	0.008	0.009	0.001
rs2850858	NA	0	NA	0.003	0.003	NA	0.006	0.005	0.005	0.005	0.006	0.005	0.006	0.006	0.006	0.004	0.004	0.002	0	0.001	0.002	0.002	0.001	0.013	0.007	0.001	0.011	0.011	0.011	0.011	0.01	0.001	0.011	0.011	0.001	0.011	NA	0.001	0.002	0.015	0.017	0.028	0.028	0.026	0.026	0.015	0.029	0.028	0.009
rs7243473	NA	0.001	NA	0.001	0.001	NA	0.001	0.002	0.002	0.002	0.002	0.002	0.002	0.002	0.002	0.002	0.002	0.001	0.001	0	0.001	0.002	0.001	0.009	0.008	0.001	0.005	0.005	0.005	0.005	0.005	0.001	0.006	0.006	0.001	0.006	NA	0.001	0.003	0.008	0.009	0.025	0.025	0.025	0.024	0.009	0.027	0.028	0.011
rs2717109	NA	0	NA	0	0	NA	0	0	0	0	0	0	0	0	0	0	0	0	0	0.003	0	0	0.003	0.02	0.013	0.002	0.017	0.017	0.017	0.017	0.017	0.002	0.017	0.017	0.002	0.017	NA	0.002	0.02	0.025	0.028	0.029	0.029	0.027	0.025	0.025	0.028	0.027	0.022
rs2717107	NA	0	NA	0.003	0.003	NA	0.006	0.005	0.005	0.005	0.006	0.005	0.006	0.006	0.006	0.004	0.004	0.002	0	0.001	0.002	0.002	0.001	0.013	0.007	0.001	0.011	0.011	0.011	0.011	0.01	0.001	0.011	0.011	0.001	0.011	NA	0.001	0.002	0.015	0.017	0.028	0.028	0.026	0.026	0.015	0.029	0.028	0.009
rs2850859	NA	0	NA	0.004	0.004	NA	0.006	0.005	0.005	0.005	0.006	0.005	0.006	0.006	0.006	0.005	0.004	0.002	0	0.001	0.002	0.003	0.001	0.013	0.007	0.001	0.011	0.011	0.011	0.011	0.01	0.001	0.011	0.011	0.001	0.011	NA	0.001	0.002	0.015	0.016	0.027	0.027	0.026	0.025	0.015	0.028	0.028	0.009
rs2850860	NA	0	NA	0.004	0.004	NA	0.006	0.005	0.005	0.005	0.006	0.005	0.006	0.006	0.006	0.005	0.004	0.002	0	0.001	0.002	0.003	0.001	0.013	0.007	0.001	0.011	0.011	0.011	0.011	0.01	0.001	0.011	0.011	0.001	0.011	NA	0.001	0.002	0.015	0.016	0.027	0.027	0.026	0.025	0.015	0.028	0.028	0.009
rs2717105	NA	0	NA	0	0	NA	0	0	0	0	0	0	0	0	0	0	0	0	0	0.003	0	0	0.003	0.02	0.013	0.002	0.017	0.017	0.017	0.017	0.017	0.002	0.017	0.017	0.002	0.017	NA	0.002	0.02	0.025	0.028	0.029	0.029	0.027	0.025	0.025	0.028	0.027	0.022
rs2850861	NA	0	NA	0.003	0.003	NA	0.006	0.005	0.005	0.005	0.006	0.005	0.006	0.006	0.006	0.004	0.004	0.002	0	0.001	0.002	0.002	0.001	0.013	0.007	0.001	0.011	0.011	0.011	0.011	0.01	0.001	0.011	0.011	0.001	0.011	NA	0.001	0.002	0.015	0.017	0.026	0.027	0.025	0.024	0.015	0.027	0.027	0.009
rs2850862	NA	0	NA	0.003	0.003	NA	0.006	0.005	0.005	0.005	0.006	0.005	0.006	0.006	0.006	0.004	0.004	0.002	0	0.001	0.002	0.002	0.001	0.013	0.007	0.001	0.011	0.011	0.011	0.011	0.01	0.001	0.011	0.011	0.001	0.011	NA	0.001	0.002	0.015	0.017	0.026	0.027	0.025	0.024	0.015	0.027	0.027	0.009
rs2850863	NA	0	NA	0.003	0.003	NA	0.006	0.005	0.005	0.005	0.006	0.005	0.006	0.006	0.006	0.004	0.004	0.002	0	0.001	0.002	0.002	0.001	0.013	0.007	0.001	0.011	0.011	0.011	0.011	0.01	0.001	0.011	0.011	0.001	0.011	NA	0.001	0.002	0.015	0.017	0.026	0.027	0.025	0.024	0.015	0.027	0.027	0.009
rs2850864	NA	0	NA	0.003	0.003	NA	0.006	0.005	0.005	0.005	0.006	0.005	0.006	0.006	0.006	0.004	0.004	0.002	0	0.001	0.002	0.002	0.001	0.013	0.007	0.001	0.011	0.011	0.011	0.011	0.01	0.001	0.011	0.011	0.001	0.011	NA	0.001	0.002	0.015	0.017	0.026	0.027	0.025	0.024	0.015	0.027	0.027	0.009
rs2717104	NA	0	NA	0	0	NA	0	0	0	0	0	0	0	0	0	0	0	0	0	0.003	0	0	0.003	0.02	0.013	0.002	0.017	0.017	0.017	0.017	0.017	0.002	0.017	0.017	0.002	0.017	NA	0.002	0.02	0.025	0.028	0.029	0.029	0.027	0.025	0.025	0.028	0.027	0.022
rs2717103	NA	0	NA	0.003	0.003	NA	0.006	0.005	0.005	0.005	0.006	0.005	0.006	0.006	0.006	0.004	0.004	0.002	0	0.001	0.002	0.002	0.001	0.013	0.007	0.001	0.011	0.011	0.011	0.011	0.01	0.001	0.011	0.011	0.001	0.011	NA	0.001	0.002	0.015	0.017	0.026	0.027	0.025	0.024	0.015	0.027	0.027	0.009
rs11662481	NA	0.001	NA	0.002	0.001	NA	0.002	0.002	0.003	0.003	0.002	0.002	0.002	0.002	0.002	0.002	0.002	0.001	0	0	0.002	0.002	0.001	0.009	0.008	0.001	0.006	0.006	0.006	0.006	0.005	0.001	0.006	0.006	0.001	0.006	NA	0.001	0.002	0.008	0.009	0.023	0.023	0.023	0.022	0.009	0.025	0.026	0.013
rs1808068	NA	0	NA	0	0	NA	0	0	0	0	0	0	0	0	0	0	0.001	0	0	0.002	0	0	0.003	0.02	0.014	0.002	0.018	0.018	0.018	0.018	0.017	0.002	0.018	0.018	0.002	0.018	NA	0.002	0.02	0.025	0.028	0.028	0.029	0.027	0.025	0.025	0.028	0.027	0.024
rs7230811	NA	0.001	NA	0.002	0.001	NA	0.002	0.002	0.003	0.003	0.002	0.002	0.002	0.002	0.002	0.002	0.002	0.001	0	0	0.002	0.002	0.001	0.009	0.008	0.001	0.006	0.006	0.006	0.006	0.005	0.001	0.006	0.006	0.001	0.006	NA	0.001	0.002	0.008	0.009	0.023	0.023	0.023	0.022	0.009	0.025	0.026	0.013
rs3017891	NA	0	NA	0	0	NA	0	0	0	0	0	0	0	0	0	0	0	0	0	0.002	0.001	0.001	0.003	0.015	0.009	0.002	0.013	0.013	0.013	0.013	0.012	0.002	0.013	0.013	0.002	0.013	NA	0.002	0.018	0.02	0.022	0.026	0.026	0.025	0.022	0.02	0.026	0.024	0.025
rs2717102	NA	0	NA	0	0	NA	0	0	0	0	0	0	0	0	0	0	0	0	0	0.002	0.001	0.001	0.003	0.014	0.009	0.002	0.012	0.012	0.012	0.012	0.012	0.002	0.012	0.012	0.002	0.012	NA	0.002	0.017	0.019	0.022	0.026	0.026	0.025	0.022	0.019	0.026	0.024	0.023
rs12967768	NA	0	NA	0	0	NA	0.001	0	0	0	0	0	0	0	0	0.001	0.001	0	0.001	0.001	0.001	0.001	0.003	0.005	0.002	0.003	0.003	0.003	0.003	0.003	0.003	0.003	0.003	0.003	0.003	0.003	NA	0.003	0.008	0.008	0.01	0.025	0.026	0.025	0.023	0.008	0.026	0.025	0.025
rs118073726	NA	NA	NA	NA	NA	NA	NA	NA	NA	NA	NA	NA	NA	NA	NA	NA	NA	NA	NA	NA	NA	NA	NA	NA	NA	NA	NA	NA	NA	NA	NA	NA	NA	NA	NA	NA	NA	NA	NA	NA	NA	NA	NA	NA	NA	NA	NA	NA	NA
rs9961805	NA	0	NA	0	0	NA	0.001	0	0	0	0.001	0	0.001	0.001	0.001	0	0	0	0	0	0	0	0.002	0.008	0.008	0.002	0.005	0.005	0.005	0.005	0.005	0.002	0.006	0.006	0.002	0.006	NA	0.002	0.021	0.01	0.011	0.019	0.019	0.019	0.017	0.01	0.019	0.019	0.026
rs9962549	NA	0	NA	0	0	NA	0.001	0.001	0.001	0.001	0.001	0	0.001	0.001	0.001	0	0	0	0	0	0	0	0.002	0.009	0.009	0.002	0.006	0.006	0.006	0.006	0.006	0.002	0.007	0.007	0.002	0.007	NA	0.002	0.023	0.011	0.013	0.017	0.017	0.017	0.015	0.012	0.017	0.017	0.024
rs76161335	NA	NA	NA	NA	NA	NA	NA	NA	NA	NA	NA	NA	NA	NA	NA	NA	NA	NA	NA	NA	NA	NA	NA	NA	NA	NA	NA	NA	NA	NA	NA	NA	NA	NA	NA	NA	NA	NA	NA	NA	NA	NA	NA	NA	NA	NA	NA	NA	NA
rs146092619	NA	0	NA	0.002	0.003	NA	0.001	0	0	0	0.001	0.001	0.001	0.001	0.001	0.001	0	0.003	0.001	0.001	0.001	0	0	0	0	0	0	0	0	0	0	0	0	0	0	0	NA	0	0	0	0.001	0	0	0	0	0	0	0	0.004
rs62102944	NA	0	NA	0.002	0.003	NA	0.001	0	0	0	0.001	0.001	0.001	0.001	0.001	0.001	0	0.003	0.001	0.001	0.001	0	0	0	0	0	0	0	0	0	0	0	0	0	0	0	NA	0	0	0	0.001	0	0	0	0	0	0	0	0.004
rs11877239	NA	0	NA	0.001	0.001	NA	0.003	0.001	0.001	0.001	0	0	0	0	0	0.002	0.001	0.004	0.001	0	0	0	0	0.004	0.001	0	0.002	0.002	0.002	0.002	0.003	0	0.002	0.002	0	0.002	NA	0	0.001	0.001	0	0.001	0.001	0.001	0.001	0	0.001	0.001	0
rs180848172	NA	NA	NA	NA	NA	NA	NA	NA	NA	NA	NA	NA	NA	NA	NA	NA	NA	NA	NA	NA	NA	NA	NA	NA	NA	NA	NA	NA	NA	NA	NA	NA	NA	NA	NA	NA	NA	NA	NA	NA	NA	NA	NA	NA	NA	NA	NA	NA	NA
rs72986583	NA	NA	NA	NA	NA	NA	NA	NA	NA	NA	NA	NA	NA	NA	NA	NA	NA	NA	NA	NA	NA	NA	NA	NA	NA	NA	NA	NA	NA	NA	NA	NA	NA	NA	NA	NA	NA	NA	NA	NA	NA	NA	NA	NA	NA	NA	NA	NA	NA
rs1985000	NA	NA	NA	NA	NA	NA	NA	NA	NA	NA	NA	NA	NA	NA	NA	NA	NA	NA	NA	NA	NA	NA	NA	NA	NA	NA	NA	NA	NA	NA	NA	NA	NA	NA	NA	NA	NA	NA	NA	NA	NA	NA	NA	NA	NA	NA	NA	NA	NA
rs1985001	NA	0.002	NA	0.001	0.002	NA	0.003	0.002	0.002	0.002	0.002	0.002	0.002	0.002	0.002	0.002	0.001	0.002	0	0	0.01	0.01	0.001	0.006	0.006	0	0.008	0.008	0.008	0.008	0.006	0	0.005	0.005	0	0.005	NA	0	0.001	0.006	0.007	0.003	0.003	0.003	0.003	0.007	0.002	0.003	0
rs1985002	NA	0.002	NA	0.002	0.003	NA	0.003	0.002	0.002	0.002	0.001	0.001	0.001	0.001	0.001	0.002	0.001	0.002	0	0	0.009	0.009	0.002	0.006	0.006	0	0.008	0.008	0.008	0.008	0.006	0	0.005	0.005	0	0.005	NA	0	0.001	0.006	0.006	0.003	0.003	0.003	0.003	0.006	0.003	0.003	0
rs117706332	NA	NA	NA	NA	NA	NA	NA	NA	NA	NA	NA	NA	NA	NA	NA	NA	NA	NA	NA	NA	NA	NA	NA	NA	NA	NA	NA	NA	NA	NA	NA	NA	NA	NA	NA	NA	NA	NA	NA	NA	NA	NA	NA	NA	NA	NA	NA	NA	NA
rs117200447	NA	NA	NA	NA	NA	NA	NA	NA	NA	NA	NA	NA	NA	NA	NA	NA	NA	NA	NA	NA	NA	NA	NA	NA	NA	NA	NA	NA	NA	NA	NA	NA	NA	NA	NA	NA	NA	NA	NA	NA	NA	NA	NA	NA	NA	NA	NA	NA	NA
rs529008067	NA	0	NA	0.001	0.001	NA	0.001	0.001	0.001	0.001	0.001	0.001	0.001	0.001	0.001	0.001	0.001	0.001	0.001	0	0.005	0.005	0	0	0	0	0	0	0	0	0	0	0.001	0.001	0	0.001	NA	0	0	0.001	0.001	0	0	0	0	0.001	0	0	0
rs73485726	NA	0	NA	0.001	0.001	NA	0	0	0	0	0	0	0	0	0	0.002	0.003	0	0	0	0	0	0	0	0	0	0	0	0	0	0	0	0	0	0	0	NA	0	0	0	0	0	0	0	0	0	0	0	0.006
rs137988398	NA	NA	NA	NA	NA	NA	NA	NA	NA	NA	NA	NA	NA	NA	NA	NA	NA	NA	NA	NA	NA	NA	NA	NA	NA	NA	NA	NA	NA	NA	NA	NA	NA	NA	NA	NA	NA	NA	NA	NA	NA	NA	NA	NA	NA	NA	NA	NA	NA
[truncated: 154 more columns]

## Sheet: S8 classification of LD
BlockI	BlockII	BlockIII	BlockIV
rs12327105	rs470212	rs17060567	rs1968659
rs73488949	rs470670	rs12606954	rs138011225
rs4890870	rs7234131	rs1667943	rs117135395
rs12964215	rs10454721	rs76650177	rs62102863
rs73968246	rs10454722	rs61484853	rs13380967
rs9199	rs28687330	rs62104604	rs6565937
rs470822	rs1667901	rs35586067	rs115144916
rs470554	rs2013313	rs35409384	rs12326756
rs470555	rs896041	rs34299789	rs11874982
rs470724	rs896040	rs62104607	rs10871545
rs470717	rs148528182	rs1667940	rs148584054
rs470181	rs72977144	rs17060576	rs9947417
rs470823	rs4890903	rs17060582	rs11662199
rs470826	rs55676328	rs73970946	rs76126247
rs2279079	rs370025921	rs12604991	rs6565938
rs12959623	rs12967490	rs1667939	rs8088472
rs35635526	rs12607487	rs1632607	rs5021712
rs8090438	rs72977159	rs1630067	rs8084501
rs3752070	rs1789110	rs1789077	rs1562770
	rs12959839	rs1789075	rs1015820
	rs17664656	rs1624050	rs1026171
	rs4349237	rs73970949	rs76959704
	rs8094582	rs2167163	rs9961357
	rs2003374	rs1621393	rs28485537
	rs11665027	rs2122451	rs9967197
	rs12606144	rs75082552	rs1124941
	rs12604633	rs11151004	rs79619365
	rs12604639	rs139930057	rs11877526
	rs75378466	rs11335574	rs12953645
		rs1789133	rs192023580
		rs59761296	rs79436430
		rs1629837	rs9945174
		rs55989514	rs7227355
		rs62104636	rs62102887
		rs139454976	rs6565939
		rs62102860	rs8089451
		rs56890022	rs62102888
		rs11665583	rs7242877
		rs11665648	rs17589282
		rs9967028	rs9675754
			rs200886698
			rs6565941
			rs6565943
			rs62102892
			rs7240112
			rs11151009
			rs17060641
			rs17060644
			rs56366470
			rs56226046
			rs9948114
			rs62102895
			rs76490585
			rs72440336
			rs62102896
			rs8093877
			rs8093470
			rs8097688
			rs567614603
			rs10567625
			rs10567626
			rs8097978
			rs8098309
			rs74895641
			rs7239606
			rs7244342
			rs6565944
			rs67145091
			rs5022179
			rs34946926
			rs74339807
			rs9966014
			rs28391383
			rs28391545
			rs56054135
			rs1893823
			rs78792255
			rs2850855
			rs2850856
			rs114855700
			rs2850858
			rs7243473
			rs2717109
			rs2717107
			rs2850859
			rs2850860
			rs2717105
			rs2850861
			rs2850862
			rs2850863
			rs2850864
			rs2717104
			rs2717103
			rs11662481
			rs1808068
			rs7230811
			rs3017891
			rs2717102
			rs12967768
			rs118073726
			rs9961805
			rs9962549
			rs76161335
			rs146092619
			rs62102944
			rs11877239
			rs180848172
			rs72986583
			rs1985000
			rs1985001
			rs1985002
			rs117706332
			rs117200447
			rs529008067
			rs73485726
			rs137988398

## Sheet: S9 four selected eqtls
block	rsid	position(GRCh38)	Func.refGene	Gene.refGene	1000g2015aug_all	1000g2015aug_eas	Conservation	tissue-specific expression	Variant Pathogenicity
BlockI	rs8090438	chr18:76995156	intron	MBP	0.345	0.2391	mammalian;vertebrate	spleen;blood;stem cell-IPSC	Eigen_PC; fitCons
BlockII	rs11665027	chr18:77158259	intergenic	MBP;GALR1	0.4297	0.5506	-	muscle_skeletal;blood	fitCons
BlockIII	rs62104607	chr18:77161828	intergenic	MBP;GALR1	0.239	0.2302	-	artery_tibial;Uterus;stem cell-IPSC	fitCons
BlockIV	rs567614603	chr18:77199988	intergenic	MBP;GALR1	0.1747	0.1151	-	artery_tibial	fitCons

## Sheet: S10 motif altered 
Variant Allele(GRCh37)	Motif ID	Factor Affected	Motif Binding Site	Binding Stracnd	Affinity Changes	Log-odds	Motif Logo
18:74707112-A/T	HM06904	JMJD6	18:74707103-74707112	+	0.0 -> -7.704025	7.70402	JMJD6_HM06904
18:74707112-A/T	HM08539	MEF2B	18:74707105-74707119	+	0.0 -> -6.688594	6.68859	MEF2B_HM08539
18:74707112-A/T	HM06731	CHD8	18:74707108-74707115	+	-6.687793 -> 0.0	6.68779	CHD8_HM06731
18:74707112-A/T	HM02412	NR4A1	18:74707106-74707114	+	-6.579877 -> 0.0	6.57988	NR4A1_HM02412
18:74707112-A/T	HM01351	ZNF274	18:74707101-74707115	+	-6.116548 -> 0.0	6.11655	ZNF274_HM01351
18:74707112-A/T	HM04451	RXRA	18:74707104-74707117	+	-6.074822 -> 0.0	6.07482	RXRA_HM04451

[truncated: 3 more sheets: S11 Baseline CBC analysis, S12 LMM, S13 ROC]
